# Supplementary material for: c-Myc uses Cul4b to preserve genome integrity and promote antiviral CD8+ T cell immunity
Source: Nat Commun. 2023 Nov 4;14:7098. doi: 10.1038/s41467-023-42765-7 (PMC10625626; doi:10.1038/s41467-023-42765-7)
Supplement: Supplementary file 4 — Source Data [file 41467_2023_42765_MOESM4_ESM.xlsx]

## Sheet: Figure 1
Fig. 1e
	Naïve CD8+ T cells			TCR activated CD8+ T cells			TCR activated c-MyccKOCD8+ T cells
genes	Naïve 1	Naïve 2	Naïve 3	TCR 1	TCR 2	TCR 3	MYC-KO-1	MYC-KO-2	MYC-KO-3
Cul4b	5365	4960	6998	42797	34804	45986	9817	7558	8481
Cul4a	579	1534	1577	2669	2035	3342	1326	1258	1134
Rbx1	5008	6279	2142	27597	17643	62255	10500	4505	5321
Ddb1	26759	40222	36444	242688	232096	275495	53003	32739	36629
Ddb2	2314	4109	3708	6269	7960	11938	433	503	321
Vprbp (Dcaf1)	2741	3703	3911	18555	18713	18065	2644	2672	3375
Dtl (Dcaf2)	1	1	1	5949	6912	7029	92	1	1
Ambra1 (Dcaf3)	16	84	47	4048	2305	1764	1	85	1
Dcaf4	563	1	1183	2544	853	2400	141	110	1
Dcaf5	142	619	539	2782	3049	4435	205	142	1
Dcaf7	7901	9272	7456	18665	33122	38085	7861	7439	5770
Dcaf8	6620	6813	7049	30921	23033	30606	5400	4222	3297
Dcaf11	1170	1060	1516	1576	2271	3272	1672	794	2130
Dcaf12	1	1	1	619	1269	2016	1	415	1
Dcaf13	5001	6878	12813	141644	113526	143802	6200	3953	4105
Dcaf15	130	174	271	3344	5162	4329	613	193	1401

## Sheet: Figure 2
Fig. 1b
	Control						Cul4bcKO
Day 0	49.4	34.4	53.9	56	48.6	43.2	48.8	63.9	45.5	43.1	50.9	56.8
Day 3	64.6	59.8	57.8	66.4	60.6	53.3	34.9	39.8	41.5	29.1	37	45.6
Day 5			82.4	85.9	70.6	61.5			17.2	13.8	28.6	38.1
Fig. 1d
	Left panel			Middle panel			Right panel
	Division Index			Proliferation Index			Precent divided
	Control	Cul4bcKO		Control	Cul4bcKO		Control	Cul4bcKO
	1.43	0.54		2.69	1.81		79.9	59.8
	1.54	0.48		2.75	1.8		56	26.5
	1.63	0.99		2.04	1.65		53.1	29.9
	2.47	1.28		2.99	1.92		82.5	65.5
Fig. 1e			Fig 1g							Fig. 1i				Fig. 1k										Fig. 1l
															Left panel			Middle panel			Right panel				Left panel			Middle panel			Right panel
	Control	Cul4bcKO		Control	Cul4bcKO		Control	Cul4bcKO			Control	Cul4bcKO			Control	Cul4bcKO		Control	Cul4bcKO		Control	Cul4bcKO			Control	Cul4bcKO		Control	Cul4bcKO		Control	Cul4bcKO
	2.07143	0.459877		2.24924	0.399691		1.89362	0.520062			33.3	18.5			56.7	71.4		13.8	9.33		23	14.7			61.7	34.2		17.2	9.17		17.3	5.58
	0.958824	1.01196		1.14412	0.917065		0.773529	1.10686			44.4	25.3			37.2	58.9		26.9	18.6		30	17.6			51.4	34.5		12.7	4.32		12.3	2.8
	1.48825	0.579159		1.36966	0.711423		1.60684	0.446894			39.2	33.4			47.7	73.1		25.8	13.9		19.1	7.31			66.2	33.7		27.5	8.04		27.6	5.78
	1.77457	0.592417		1.4711	0.772512		2.07803	0.412322			28.4	9.29			52.6	71.7		16.5	5.23		25.6	17.5			55.5	17.9		17.6	4.88		17.1	1.82
	2.23344	0.415782		1.90852	0.593323		2.55836	0.23824			23.6	5.16			46.7	60.5		22.2	14.3		25.5	20.9			71.9	24.5		18.6	7.13		19.2	3.17
	1.65513	0.470192		1.53571	0.580769		1.77455	0.359615			39.9	25.8			48.5	75.8		24.7	11.5		20.6	8.8			55.3	42.2		21.5	14.8		17.6	8.69
	1.44512	0.703375		1.28537	0.833037		1.60488	0.573712			34.5	20.5			53.8	81.4		15.9	4.49		26.1	10.8			55.1	43.9		20	16.3		15.6	10.7
	1.66247	0.545848		1.64735	0.593426		1.67758	0.49827			33.5	7.16			69.2	87.1		11.8	2.6		14.2	6.37			47	44.6		20.5	23.4		16.4	15.7
	1.55323	0.381507		1.43536	0.552511		1.6711	0.210502			31.8	7.47			69.5	68.7		9.66	11		15.8	16.1			62.6	40.2		29.5	15.5		26.7	8.72
	1.81818	0.338343		1.61364	0.522158		2.02273	0.154528			17.5	4.54			70.5	87.1		12	3.28		13.8	7.01			52.8	28.3		16.9	9.1		14.4	4.85
	1.13911	0.879588		1.0214	1.0344		1.25681	0.724771			6.36	1.47			53.3	72.8		17.7	8.64		24.2	13.8			47	46		12.9	14.8		9.8	10.1
	1.03764	0.96477		1.04839	1.08943		1.02688	0.840108			2.55	3.85			50.8	73.7		14.5	6.92		30.1	14.5			69.7	42.4		43.13	25.3		39.6	18.1
	1.32446	0.662791		1.14201	0.883721		1.5069	0.44186			10.2	3.75			71.8	80.5		7.07	4.28		16.5	4.93			75.9	33.1		50.25	23.8		46.4	13.2
	1.32033	0.719957		1.12936	0.961373		1.51129	0.478541																	79	43.1		56.04	23.56		54.1	16.7
	1.20023	0.798554		0.976096	1.06723		1.42437	0.52988																	33.33	57.7		32.83	15.33		26.9	8.83
	1.59343	0.467991		1.52156	0.567329		1.6653	0.368653																	69.6	54.4		49.82	31.09		44	21.1
	1.34889	0.770126		1.4226	0.728086		1.27518	0.812165																	32.5	37		17.7	22.06		12.1	14.6
	1.21332	0.85249		1.12415	0.944444		1.30248	0.760536																	65.1	49.8		42.08	29.89		36.1	22.2

## Sheet: Figure 3
Fig. 3b
	Day	Control				Cul4bcKO
	0	0	0	0	0	0	0	0	0	0
	8	5.19	8.68	7.1	8.71	0.6	0.43	0	0.66	0.64
	16	6.22	7.07	6.52	4.44	0.58	2.23	1.99	1.9	0.91
	24	5.68	5.75	5.44	3.24	0.52	1.36	1.3	4.15	1.1
	32	4.54	5.5	5.16	3.37	0.69	1.34	0.42	3.85	0.4
Fig. 3d						Fig. 3e						Fig. 3g
	Spleen %			Spleen # (x106)			Lymph Node %			Lymph Node # (x106)			Spleen %			Spleen # (x106)
	Control	Cul4bcKO		Control	Cul4bcKO		Control	Cul4bcKO		Control	Cul4bcKO		Control	Cul4bcKO		Control	Cul4bcKO
	5.62	0.35		1.6536	0.03083		5.62	0.35		0.07038	0.001192		4.31	1.02		0.243822	0.017117
	7.51	0.73		5.42995	0.032295		7.51	0.73		0.032327	0.001051		4.89	2.73		0.223534	0.186329
	9.37	0.65		6.69563	0.023582		9.37	0.65		0.035494	0.001153		4.55	0.97		0.259439	0.020661
	7.71	1.08		4.15277	0.041976		7.71	1.08		0.01589	0.000715		6.57	1.57		0.763776	0.055918
	9.49	0.088		6.31877	0.003562		9.49	0.088		0.013065	0.002775		3.56			0.395702
	6.67	1.03		6.82215	0.037282		7.23	0.33		0.21519	0.002131
	6.74	0.58		4.43571	0.012053		2.69	0.24		0.067736	0.000535
	6.95	4.17		5.17045	0.145736		5.99	0.13		0.148609	0.000684
	6.65	1.32		3.17849	0.112228		4.96	0.21		0.057642	0.000465
	6.85	1.57		3.67016	0.051005		2.92	0.84		0.054977	0.003013
	8.11	0.88		1.24671	0.035882		6.02	0.66		0.080817	0.001882
	11.7	0.79		3.3164	0.028298		5.88	0.86		0.040045	0.005223
	6.87	1.04		1.4175	0.047244		4.47	0.83		0.033346	0.002605
	6.48	1.73		2.09541	0.035127		1.79	0.22		0.004476	0.001244
	10.6	3.02		1.16813	0.022232		4.59	0.18		0.046814	0.000564
	8.28	2.04		1.44712	0.008853		4.92	0.093		0.030702	0.000483
	7.56			5.13018			1.58			0.021747
	2.89			0.198579
Fig. 3h			Fig. 3i			Fig. 3j		Foot Necrosis
	pfu/ml			Foot thickness			Days	Control	Cul4bcKO
	Control	Cul4bcKO		Control	Cul4bcKO		32	0
	50	15000		2.74	3.81		11	1
	1000	2000		2.79	3.74		32	0
	1	20000		2.83	3.18		32	0
	1	3000		2.96	3.5		16		1
	50	1		2.3	3.58		23		1
	1	1000		2.42	3.53		23		1
	1	500		2.33
	1	1
	1	1500
	1	200
	1	750
	50	1
		2000

## Sheet: Figure 4
Fig. 4b	Day 8					Fig. 4d	Day 2					Fig. 4f
	Spleen %			Blood %			Lymph Node %			Spleen %			Lymph Node %			Spleen %
	Control	Cul4bcKO		Control	Cul4bcKO		Control	Cul4bcKO		Control	Cul4bcKO		Control	Cul4bcKO		Control	Cul4bcKO
	92.4	2.68		84.6	1.49		53.5	40.9		48.8	40		87.8	3.94		92.4	2.68
	87.5	4.83		90.2	1.48		54.7	35		25	25		86.7	2.51		87.5	4.83
	89.3	1.91		74.6	2.78		54.2	42.7		31.4	38.4		82.7	2.82		89.3	1.91
	79.4	8.55		68.4	6.98		48.8	45.2		40.8	30		81.9	2.51		79.4	8.55
	88.7	3.98		92	1.92		57.9	36.6		32.6	31.4		80.4	9.47		88.7	3.98
	81.8	8.82		72.2	2.98								89.4	1.6		81.8	8.82
	86.3	1.59		75.4	2.41								80.4	7.45		86.3	1.59
	84.1	6.21		79.4	1.45								83.9	4.17		84.1	6.21
Fig. 4g
	% P14 cells in Blood day 0-32
	Day	Control					Cul4bcKO
	0	0	0	0	0	0	0	0	0	0	0	0
	8	24.4	36.9	45.4	33.9	17.84	0.53	1.46	0.72	1.89	0.84	2.37
	16	13.8	27.7	33	29.4	14.9	0.72	0.48	1.93	1.05	0.96	0.99
	32	9.14	19.3	19.8	24.4	10.2	0.54	0.31	0.61	0.63	0.4	1.26
Fig. 4h
	# P14 cells in per μL of blood (day 0-32)
	Day	Control					Cul4bcKO
	0	0	0	0	0	0	0	0	0	0	0	0
	8	2715.46	552.879	953.531	2443.73	777.603	8.36779	46.0532	35.8743	39.5453	3.09789	81.4992
	16	59.0827	102.879	149.749	1383.37	705.027	86.3085	129.126	96.9577	59.5903	4.65649	2.51109
	32	86.3351	52.8149	95.034	217.491	630.976	18.446	24.1162	106.215	55.1532	4.62227	1.77682

## Sheet: Figure 5
Fig. 5c						Fig. 5e
	# of KLRG1+ ( x106)			# of CD127+ ( x106)			% of CD62L+CD127+			# of CD62L+CD127+ ( x105)
	Control	Cul4bcKO		Control	Cul4bcKO		Control	Cul4bcKO		Control	Cul4bcKO
	0.119769	0.004327		0.1143	0.005409		19.5	0.5		0.080048	0.000218
	0.138255	0.036898		0.074901	0.013283		12	5.49		0.035896	0.018439
	0.144873	0.004575		0.101336	0.003997		16.1	4.53		0.045109	0.001862
	0.494301	0.012466		0.242331	0.009007		11.2	6.41		0.106601	0.003608
	0.199506			0.17634			19.2			0.11001
Fig. 5g
	# of CD107a+ ( x104)			# of IFN-γ+ ( x104)			# of TNFα+ ( x104)
	Control	Cul4bcKO		Control	Cul4bcKO		Control	Cul4bcKO
	103.873	7.83578		378.871	92.1637		103.873	7.83578
	40.9412	9.56671		208.148	161.539		40.9412	9.56671
	48.6602	2.57538		195.912	78.5141		48.6602	2.57538
	75.2129	4.91003		349.411	143.742		75.2129	4.91003
	106.047			544.636			106.047
Fig. 5i			Fig. 5k
	% of P14 cells			% of CD62L+CD127+			# of CD62L+CD127+ ( x105)
	Control	Cul4bcKO		Control	Cul4bcKO		Control	Cul4bcKO
	90.7	1.07		20	11.2		32.1062	0.408476
	82.3	1.91		13.8	5.93		25.5863	0.625823
	87.1	2.01		9.04	4.44		26.7486	0.471881
	86.7	1.5		10.5	3.76		17.2914	0.149645
			Fig. 5m
				% of CD62L+CD127+			# of CD62L+CD127+ ( x105)
				Control	Cul4bcKO		Control	Cul4bcKO
				7.83	4.32		8.99731	0.383657
				15.7	3.44		20.7779	0.107792
				10.3	4.02		28.7878	0.938771
				4.3	1.1		8.91118	0.0862773
				16.4	7.55		14.1146	0.667189
					5.66			0.23703

## Sheet: Figure 6
Fig.6h
Protein-Protein Interaction Table
combined_score	name				Fig.6a
979	Lats1 (interacts with) Zyx
865	Cbx6 (interacts with) Jarid2
949	Arap1 (interacts with) Sh3kbp1
840	Rad54l (interacts with) Chek1
923	Ptprc (interacts with) Itgal
942	Ptprc (interacts with) Itgb1
998	Icam1 (interacts with) Itgal
862	Icam1 (interacts with) Itgb1
758	Kmt2e (interacts with) Ep300
860	Brwd3 (interacts with) Cul4b
970	Itgal (interacts with) Itgb1
905	Itgal (interacts with) Cd226
923	Itgal (interacts with) Ptprc
998	Itgal (interacts with) Icam1
905	Cd226 (interacts with) Itgal
869	Nfkbid (interacts with) Rel
865	Jarid2 (interacts with) Cbx6
808	Jarid2 (interacts with) Kdm2b
808	Kdm2b (interacts with) Jarid2
973	Cenpi (interacts with) Cenpt
808	Cenpi (interacts with) Dsn1
824	Dsn1 (interacts with) Cenpt
808	Dsn1 (interacts with) Cenpi
973	Cenpt (interacts with) Cenpi
824	Cenpt (interacts with) Dsn1
775	Taf1d (interacts with) Gnl3
859	Nck2 (interacts with) Was
896	Fnbp1 (interacts with) Was
859	Was (interacts with) Nck2
896	Was (interacts with) Fnbp1
949	Sh3kbp1 (interacts with) Arap1
803	Sh3kbp1 (interacts with) Stap1
803	Stap1 (interacts with) Sh3kbp1
927	Tagln2 (interacts with) Tln1
770	Msn (interacts with) Tln1
800	Msn (interacts with) Itgb1
886	Zyx (interacts with) Tln1
979	Zyx (interacts with) Lats1
834	Zyx (interacts with) Itgb1
994	Tln1 (interacts with) Itgb1
927	Tln1 (interacts with) Tagln2
770	Tln1 (interacts with) Msn
886	Tln1 (interacts with) Zyx
801	Nol7 (interacts with) Rpl7l1
792	Nol7 (interacts with) Nifk
794	Nol7 (interacts with) Nop16
803	Nol7 (interacts with) Utp11
787	Nol7 (interacts with) Wdr12
950	Prdx5 (interacts with) Prdx1
992	Samhd1 (interacts with) Dcaf1
829	Samhd1 (interacts with) Ddb1
908	Wdtc1 (interacts with) Cul4b
923	Wdtc1 (interacts with) Dcaf5
900	Wdtc1 (interacts with) Dtl
992	Wdtc1 (interacts with) Ddb1
912	Wdtc1 (interacts with) Dcaf8
926	Wdtc1 (interacts with) Ddb2
765	Wdtc1 (interacts with) Dcaf1
965	Trpc4ap (interacts with) Ddb1
821	Trpc4ap (interacts with) Cul4b
820	Trpc4ap (interacts with) Dcaf5
761	Trpc4ap (interacts with) Dtl
789	Trpc4ap (interacts with) Dcaf8
765	Trpc4ap (interacts with) Ddb2
967	Dcaf8 (interacts with) Ddb1
838	Dcaf8 (interacts with) Cul4b
924	Dcaf8 (interacts with) Dcaf5
915	Dcaf8 (interacts with) Dtl
789	Dcaf8 (interacts with) Trpc4ap
803	Dcaf8 (interacts with) Dcaf1
912	Dcaf8 (interacts with) Wdtc1
932	Dcaf8 (interacts with) Ddb2
932	Ddb2 (interacts with) Dcaf8
926	Ddb2 (interacts with) Wdtc1
869	Ddb2 (interacts with) Dcaf1
765	Ddb2 (interacts with) Trpc4ap
947	Ddb2 (interacts with) Dcaf5
970	Ddb2 (interacts with) Dtl
983	Ddb2 (interacts with) Cul4b
999	Ddb2 (interacts with) Ddb1
869	Dcaf1 (interacts with) Ddb2
803	Dcaf1 (interacts with) Dcaf8
992	Dcaf1 (interacts with) Samhd1
765	Dcaf1 (interacts with) Wdtc1
939	Dcaf1 (interacts with) Dtl
985	Dcaf1 (interacts with) Cul4b
999	Dcaf1 (interacts with) Ddb1
909	Ambra1 (interacts with) Ddb1
923	Dcaf5 (interacts with) Wdtc1
986	Dcaf5 (interacts with) Ddb1
902	Dcaf5 (interacts with) Dtl
890	Dcaf5 (interacts with) Cul4b
947	Dcaf5 (interacts with) Ddb2
820	Dcaf5 (interacts with) Trpc4ap
924	Dcaf5 (interacts with) Dcaf8
916	Brip1 (interacts with) Chek1
925	Brip1 (interacts with) Polh
925	Polh (interacts with) Brip1
803	Phip (interacts with) Brwd1
888	Phip (interacts with) Ddb1
803	Brwd1 (interacts with) Phip
772	Sp100 (interacts with) Crebbp
923	Gtf2b (interacts with) Ep300
966	Gtf2b (interacts with) Crebbp
780	Smarcd1 (interacts with) Crebbp
918	Stat4 (interacts with) Crebbp
844	Stat4 (interacts with) Jun
914	Stat4 (interacts with) Ep300
845	Rel (interacts with) Ep300
811	Rel (interacts with) Crebbp
869	Rel (interacts with) Nfkbid
816	Gfi1 (interacts with) Myc
954	Prdx1 (interacts with) Myc
950	Prdx1 (interacts with) Prdx5
872	Sirt7 (interacts with) Ddb1
828	Sirt7 (interacts with) Myc
988	Rad21 (interacts with) Esco2
821	Cdca7 (interacts with) Esco2
975	Cdca7 (interacts with) Mcm5
844	Cdca7 (interacts with) Cdk2
912	Cdca7 (interacts with) Cdc6
815	Cdca7 (interacts with) Mcm3
982	Tada3 (interacts with) Atxn7
839	Cacna1a (interacts with) Atxn7
982	Atxn7 (interacts with) Tada3
839	Atxn7 (interacts with) Cacna1a
996	Batf (interacts with) Irf4
993	Irf4 (interacts with) Jun
996	Irf4 (interacts with) Batf
927	Atf4 (interacts with) Ep300
959	Atf4 (interacts with) Crebbp
929	Atf4 (interacts with) Jun
885	Atf4 (interacts with) Fos
885	Egr2 (interacts with) Crebbp
877	Egr2 (interacts with) Jun
861	Egr2 (interacts with) Ep300
823	Egr2 (interacts with) Fos
811	Nfat5 (interacts with) Jun
786	Nfat5 (interacts with) Fos
786	Eif4b (interacts with) Brix1
800	Eif4b (interacts with) Pes1
827	Eif4b (interacts with) Gtpbp4
788	Eif4b (interacts with) Rrp12
751	Snapc1 (interacts with) Polr3c
775	Llph (interacts with) Ccdc59
800	Llph (interacts with) Nop16
775	Ccdc59 (interacts with) Llph
813	Gpatch4 (interacts with) Mak16
825	Gpatch4 (interacts with) Rpf2
788	Gpatch4 (interacts with) Sdad1
772	Gpatch4 (interacts with) Pes1
839	Gpatch4 (interacts with) Ddx54
822	Gpatch4 (interacts with) Wdr46
765	Gpatch4 (interacts with) Rpf1
834	Gpatch4 (interacts with) Ftsj3
891	Gpatch4 (interacts with) Ddx27
758	Gpatch4 (interacts with) Pno1
921	Myl6b (interacts with) Myh9
928	Myl6b (interacts with) Myh10
938	Myo1c (interacts with) Myh9
784	Macroh2a1 (interacts with) Jun
813	Surf2 (interacts with) Surf6
984	E2f3 (interacts with) Ccnd3
984	E2f3 (interacts with) Cdkn1a
987	E2f3 (interacts with) Ccne2
939	E2f3 (interacts with) E2f2
986	E2f3 (interacts with) Cdk2
992	E2f3 (interacts with) Cdk4
816	Myc (interacts with) Gfi1
949	Myc (interacts with) Jun
968	Myc (interacts with) Crebbp
911	Myc (interacts with) Axin1
776	Myc (interacts with) Cdkn1a
954	Myc (interacts with) Prdx1
780	Myc (interacts with) Cdk2
856	Myc (interacts with) Fos
847	Myc (interacts with) Cdk4
828	Myc (interacts with) Sirt7
979	Myc (interacts with) Ep300
984	Ccnd3 (interacts with) E2f2
788	Ccnd3 (interacts with) Mcm10
999	Ccnd3 (interacts with) Cdk2
893	Ccnd3 (interacts with) Ccne2
999	Ccnd3 (interacts with) Cdk4
752	Ccnd3 (interacts with) Crebbp
984	Ccnd3 (interacts with) E2f3
997	Ccnd3 (interacts with) Cdkn1a
939	E2f2 (interacts with) E2f3
988	E2f2 (interacts with) Cdk2
989	E2f2 (interacts with) Cdk4
984	E2f2 (interacts with) Ccnd3
983	E2f2 (interacts with) Cdkn1a
986	E2f2 (interacts with) Ccne2
924	Ddb1 (interacts with) Cdt1
829	Ddb1 (interacts with) Samhd1
992	Ddb1 (interacts with) Wdtc1
816	Ddb1 (interacts with) Ep300
872	Ddb1 (interacts with) Sirt7
965	Ddb1 (interacts with) Trpc4ap
948	Ddb1 (interacts with) Chek1
999	Ddb1 (interacts with) Dtl
967	Ddb1 (interacts with) Dcaf8
999	Ddb1 (interacts with) Ddb2
999	Ddb1 (interacts with) Dcaf1
909	Ddb1 (interacts with) Ambra1
999	Ddb1 (interacts with) Cul4b
986	Ddb1 (interacts with) Dcaf5
888	Ddb1 (interacts with) Phip
999	Cul4b (interacts with) Ddb1
987	Cul4b (interacts with) Dtl
860	Cul4b (interacts with) Brwd3
821	Cul4b (interacts with) Trpc4ap
908	Cul4b (interacts with) Wdtc1
869	Cul4b (interacts with) Cdt1
890	Cul4b (interacts with) Dcaf5
985	Cul4b (interacts with) Dcaf1
983	Cul4b (interacts with) Ddb2
838	Cul4b (interacts with) Dcaf8
779	Cdkn1a (interacts with) Dtl
944	Cdkn1a (interacts with) Ep300
984	Cdkn1a (interacts with) E2f3
999	Cdkn1a (interacts with) Cdk4
768	Cdkn1a (interacts with) Cdt1
999	Cdkn1a (interacts with) Cdk2
776	Cdkn1a (interacts with) Myc
997	Cdkn1a (interacts with) Ccnd3
877	Cdkn1a (interacts with) Cdc6
887	Cdkn1a (interacts with) Crebbp
991	Cdkn1a (interacts with) Ccne2
869	Cdkn1a (interacts with) Jun
983	Cdkn1a (interacts with) E2f2
793	Ccne2 (interacts with) Orc1
995	Ccne2 (interacts with) Cdc6
986	Ccne2 (interacts with) E2f2
991	Ccne2 (interacts with) Cdkn1a
893	Ccne2 (interacts with) Ccnd3
876	Ccne2 (interacts with) Cdt1
999	Ccne2 (interacts with) Cdk2
990	Ccne2 (interacts with) Cdk4
987	Ccne2 (interacts with) E2f3
785	Polr3c (interacts with) Wdr46
792	Polr3c (interacts with) Ddx10
808	Polr3c (interacts with) Ftsj3
790	Polr3c (interacts with) Rrp12
883	Polr3c (interacts with) Ddx27
799	Polr3c (interacts with) Pum3
797	Polr3c (interacts with) Gtpbp4
797	Polr3c (interacts with) Rbm28
787	Polr3c (interacts with) Bop1
803	Polr3c (interacts with) Ddx56
751	Polr3c (interacts with) Snapc1
754	Polr3c (interacts with) Sdad1
757	Polr3c (interacts with) Utp14a
762	Sinhcaf (interacts with) Sin3b
998	Crebbp (interacts with) Jun
790	Crebbp (interacts with) Sin3b
772	Crebbp (interacts with) Sp100
966	Crebbp (interacts with) Gtf2b
752	Crebbp (interacts with) Ccnd3
887	Crebbp (interacts with) Cdkn1a
780	Crebbp (interacts with) Smarcd1
769	Crebbp (interacts with) Cdk2
957	Crebbp (interacts with) Fos
968	Crebbp (interacts with) Myc
885	Crebbp (interacts with) Egr2
959	Crebbp (interacts with) Atf4
995	Crebbp (interacts with) Ep300
918	Crebbp (interacts with) Stat4
811	Crebbp (interacts with) Rel
762	Sin3b (interacts with) Sinhcaf
790	Sin3b (interacts with) Crebbp
928	Myh10 (interacts with) Myl6b
962	Myh10 (interacts with) Myh9
787	Myh10 (interacts with) Tpm4
921	Myh9 (interacts with) Myl6b
938	Myh9 (interacts with) Myo1c
962	Myh9 (interacts with) Myh10
804	Myh9 (interacts with) Tpm4
787	Tpm4 (interacts with) Myh10
804	Tpm4 (interacts with) Myh9
927	Ep300 (interacts with) Atf4
816	Ep300 (interacts with) Ddb1
845	Ep300 (interacts with) Rel
914	Ep300 (interacts with) Stat4
979	Ep300 (interacts with) Myc
985	Ep300 (interacts with) Fos
758	Ep300 (interacts with) Kmt2e
924	Ep300 (interacts with) Tgfb1
861	Ep300 (interacts with) Egr2
944	Ep300 (interacts with) Cdkn1a
985	Ep300 (interacts with) Jun
995	Ep300 (interacts with) Crebbp
923	Ep300 (interacts with) Gtf2b
824	Nrp1 (interacts with) Tgfb1
985	Fos (interacts with) Ep300
885	Fos (interacts with) Atf4
856	Fos (interacts with) Myc
806	Fos (interacts with) Tgfb1
823	Fos (interacts with) Egr2
786	Fos (interacts with) Nfat5
957	Fos (interacts with) Crebbp
911	Axin1 (interacts with) Myc
790	Axin1 (interacts with) Tgfb1
942	Itgb1 (interacts with) Ptprc
800	Itgb1 (interacts with) Msn
994	Itgb1 (interacts with) Tln1
862	Itgb1 (interacts with) Icam1
970	Itgb1 (interacts with) Itgal
834	Itgb1 (interacts with) Zyx
916	Itgb1 (interacts with) Tgfb1
869	Jun (interacts with) Cdkn1a
811	Jun (interacts with) Nfat5
993	Jun (interacts with) Irf4
998	Jun (interacts with) Crebbp
985	Jun (interacts with) Ep300
929	Jun (interacts with) Atf4
844	Jun (interacts with) Stat4
784	Jun (interacts with) Macroh2a1
885	Jun (interacts with) Tgfb1
949	Jun (interacts with) Myc
877	Jun (interacts with) Egr2
924	Tgfb1 (interacts with) Ep300
824	Tgfb1 (interacts with) Nrp1
806	Tgfb1 (interacts with) Fos
790	Tgfb1 (interacts with) Axin1
916	Tgfb1 (interacts with) Itgb1
885	Tgfb1 (interacts with) Jun
834	Ddx10 (interacts with) Nsa2
898	Ddx10 (interacts with) Pes1
868	Ddx10 (interacts with) Brix1
826	Ddx10 (interacts with) Gnl3
803	Ddx10 (interacts with) Rrp1
889	Ddx10 (interacts with) Wdr12
870	Ddx10 (interacts with) Ddx56
830	Ddx10 (interacts with) Rbm28
839	Ddx10 (interacts with) Wdr74
792	Ddx10 (interacts with) Polr3c
819	Ddx10 (interacts with) Nle1
816	Ddx10 (interacts with) Utp23
845	Ddx10 (interacts with) Rpf1
832	Ddx10 (interacts with) Ddx24
824	Ddx10 (interacts with) Sdad1
862	Ddx10 (interacts with) Ebna1bp2
888	Ddx10 (interacts with) Gnl2
896	Ddx10 (interacts with) Rpf2
861	Ddx10 (interacts with) Nifk
849	Ddx10 (interacts with) Ddx27
862	Ddx10 (interacts with) Pum3
821	Ddx10 (interacts with) Rrp8
880	Ddx10 (interacts with) Gtpbp4
890	Ddx10 (interacts with) Rbm34
826	Ddx10 (interacts with) Surf6
888	Ddx10 (interacts with) Pwp1
806	Ddx10 (interacts with) Wdr46
847	Ddx54 (interacts with) Pum3
812	Ddx54 (interacts with) Rrp8
922	Ddx54 (interacts with) Gtpbp4
839	Ddx54 (interacts with) Gpatch4
957	Ddx54 (interacts with) Nifk
903	Ddx54 (interacts with) Ddx27
751	Ddx54 (interacts with) Eif6
841	Ddx54 (interacts with) Surf6
894	Ddx54 (interacts with) Rbm34
851	Ddx54 (interacts with) Wdr46
856	Ddx54 (interacts with) Pwp1
883	Ddx54 (interacts with) Ebna1bp2
810	Ddx54 (interacts with) Sdad1
940	Ddx54 (interacts with) Rpf2
900	Ddx54 (interacts with) Gnl2
807	Ddx54 (interacts with) Utp23
884	Ddx54 (interacts with) Nle1
912	Ddx54 (interacts with) Ddx24
934	Ddx54 (interacts with) Rpf1
849	Ddx54 (interacts with) Brix1
908	Ddx54 (interacts with) Nsa2
889	Ddx54 (interacts with) Pes1
813	Ddx54 (interacts with) Rrp1
924	Ddx54 (interacts with) Gnl3
865	Ddx54 (interacts with) Ddx56
877	Ddx54 (interacts with) Wdr12
862	Ddx54 (interacts with) Wdr74
900	Ddx54 (interacts with) Rbm28
945	Esf1 (interacts with) Ddx27
847	Esf1 (interacts with) Nifk
967	Esf1 (interacts with) Gtpbp4
895	Esf1 (interacts with) Pum3
945	Esf1 (interacts with) Rbm34
936	Esf1 (interacts with) Surf6
806	Esf1 (interacts with) Utp23
754	Esf1 (interacts with) Nle1
801	Esf1 (interacts with) Wdr46
820	Esf1 (interacts with) Rpf1
808	Esf1 (interacts with) Pwp1
830	Esf1 (interacts with) Ddx24
801	Esf1 (interacts with) Pes1
814	Esf1 (interacts with) Brix1
950	Esf1 (interacts with) Sdad1
790	Esf1 (interacts with) Rrp1
813	Esf1 (interacts with) Ebna1bp2
936	Esf1 (interacts with) Gnl3
760	Esf1 (interacts with) Wdr12
831	Esf1 (interacts with) Ddx56
913	Esf1 (interacts with) Gnl2
948	Esf1 (interacts with) Rbm28
832	Esf1 (interacts with) Rpf2
793	Esf1 (interacts with) Wdr74
816	Pno1 (interacts with) Sdad1
850	Pno1 (interacts with) Ebna1bp2
872	Pno1 (interacts with) Gnl3
913	Pno1 (interacts with) Brix1
890	Pno1 (interacts with) Nsa2
911	Pno1 (interacts with) Pes1
961	Pno1 (interacts with) Rpf2
825	Pno1 (interacts with) Wdr74
844	Pno1 (interacts with) Gnl2
820	Pno1 (interacts with) Rbm28
841	Pno1 (interacts with) Ddx56
860	Pno1 (interacts with) Wdr12
926	Pno1 (interacts with) Utp23
811	Pno1 (interacts with) Nle1
890	Pno1 (interacts with) Gtpbp4
870	Pno1 (interacts with) Pum3
855	Pno1 (interacts with) Ddx27
944	Pno1 (interacts with) Nifk
758	Pno1 (interacts with) Gpatch4
949	Pno1 (interacts with) Wdr46
901	Pno1 (interacts with) Rpf1
874	Pno1 (interacts with) Pwp1
924	Rexo4 (interacts with) Pwp1
865	Rexo4 (interacts with) Nifk
752	Rexo4 (interacts with) Mak16
777	Rexo4 (interacts with) Rpf2
758	Rexo4 (interacts with) Rrs1
793	Rexo4 (interacts with) Ebna1bp2
782	Rexo4 (interacts with) Utp23
759	Rexo4 (interacts with) Rbm28
810	Rexo4 (interacts with) Brix1
798	Rrp8 (interacts with) Utp23
924	Rrp8 (interacts with) Ftsj3
809	Rrp8 (interacts with) Nop53
791	Rrp8 (interacts with) Rrp12
901	Rrp8 (interacts with) Gtpbp4
889	Rrp8 (interacts with) Pum3
918	Rrp8 (interacts with) Ddx27
854	Rrp8 (interacts with) Nifk
837	Rrp8 (interacts with) Ddx24
796	Rrp8 (interacts with) Rpf1
799	Rrp8 (interacts with) Wdr46
821	Rrp8 (interacts with) Ddx10
822	Rrp8 (interacts with) Pwp1
812	Rrp8 (interacts with) Ddx54
950	Rrp8 (interacts with) Rrp1
824	Rrp8 (interacts with) Ebna1bp2
831	Rrp8 (interacts with) Sdad1
787	Rrp8 (interacts with) Gnl3
849	Rrp8 (interacts with) Rrs1
805	Rrp8 (interacts with) Brix1
819	Rrp8 (interacts with) Pes1
767	Rrp8 (interacts with) Nsa2
750	Rrp8 (interacts with) Utp14a
831	Rrp8 (interacts with) Rpf2
820	Rrp8 (interacts with) Mak16
826	Rrp8 (interacts with) Rbm28
828	Rrp8 (interacts with) Ddx56
802	Rrp8 (interacts with) Utp11
768	Rrp8 (interacts with) Bop1
840	Rrp8 (interacts with) Wdr12
819	Rrp12 (interacts with) Rbm34
881	Rrp12 (interacts with) Nle1
834	Rrp12 (interacts with) Utp23
961	Rrp12 (interacts with) Nifk
977	Rrp12 (interacts with) Ddx27
790	Rrp12 (interacts with) Polr3c
834	Rrp12 (interacts with) Pum3
791	Rrp12 (interacts with) Rrp8
954	Rrp12 (interacts with) Gtpbp4
813	Rrp12 (interacts with) Pwp1
815	Rrp12 (interacts with) Wdr46
850	Rrp12 (interacts with) Ddx24
788	Rrp12 (interacts with) Eif4b
897	Rrp12 (interacts with) Gnl3
888	Rrp12 (interacts with) Sdad1
836	Rrp12 (interacts with) Ebna1bp2
874	Rrp12 (interacts with) Nsa2
901	Rrp12 (interacts with) Pes1
832	Rrp12 (interacts with) Brix1
955	Rrp12 (interacts with) Rbm28
899	Rrp12 (interacts with) Gnl2
879	Rrp12 (interacts with) Wdr74
871	Rrp12 (interacts with) Rpf2
863	Rrp12 (interacts with) Wdr12
856	Rrp12 (interacts with) Ddx56
981	Ftsj3 (interacts with) Wdr46
976	Ftsj3 (interacts with) Rpf1
941	Ftsj3 (interacts with) Pwp1
865	Ftsj3 (interacts with) Ddx24
933	Ftsj3 (interacts with) Ddx27
991	Ftsj3 (interacts with) Nifk
834	Ftsj3 (interacts with) Gpatch4
887	Ftsj3 (interacts with) Eif6
979	Ftsj3 (interacts with) Gtpbp4
924	Ftsj3 (interacts with) Rrp8
958	Ftsj3 (interacts with) Pum3
808	Ftsj3 (interacts with) Polr3c
931	Ftsj3 (interacts with) Rbm34
877	Ftsj3 (interacts with) Surf6
846	Ftsj3 (interacts with) Utp23
856	Ftsj3 (interacts with) Nle1
976	Ftsj3 (interacts with) Wdr12
849	Ftsj3 (interacts with) Ddx56
926	Ftsj3 (interacts with) Gnl2
846	Ftsj3 (interacts with) Rbm28
972	Ftsj3 (interacts with) Rpf2
989	Ftsj3 (interacts with) Wdr74
990	Ftsj3 (interacts with) Nsa2
986	Ftsj3 (interacts with) Pes1
957	Ftsj3 (interacts with) Brix1
831	Ftsj3 (interacts with) Sdad1
988	Ftsj3 (interacts with) Rrp1
994	Ftsj3 (interacts with) Ebna1bp2
980	Ftsj3 (interacts with) Gnl3
841	Rbm34 (interacts with) Nop53
931	Rbm34 (interacts with) Ftsj3
819	Rbm34 (interacts with) Rrp12
784	Rbm34 (interacts with) Surf6
952	Rbm34 (interacts with) Ddx27
947	Rbm34 (interacts with) Nifk
945	Rbm34 (interacts with) Esf1
918	Rbm34 (interacts with) Gtpbp4
885	Rbm34 (interacts with) Pum3
810	Rbm34 (interacts with) Wdr46
894	Rbm34 (interacts with) Ddx54
955	Rbm34 (interacts with) Pwp1
816	Rbm34 (interacts with) Sdad1
939	Rbm34 (interacts with) Ebna1bp2
826	Rbm34 (interacts with) Rrs1
779	Rbm34 (interacts with) Gnl2
946	Rbm34 (interacts with) Rpf2
867	Rbm34 (interacts with) Mak16
895	Rbm34 (interacts with) Bop1
803	Rbm34 (interacts with) Utp23
881	Rbm34 (interacts with) Rpf1
890	Rbm34 (interacts with) Ddx10
900	Rbm34 (interacts with) Ddx24
791	Rbm34 (interacts with) Nop16
789	Rbm34 (interacts with) Rrp1
830	Rbm34 (interacts with) Gnl3
804	Rbm34 (interacts with) Nsa2
810	Rbm34 (interacts with) Pes1
965	Rbm34 (interacts with) Brix1
969	Rbm34 (interacts with) Rbm28
782	Rbm34 (interacts with) Wdr74
907	Rbm34 (interacts with) Wdr12
926	Rbm34 (interacts with) Ddx56
978	Nop53 (interacts with) Rpf2
859	Nop53 (interacts with) Ddx24
847	Nop53 (interacts with) Wdr74
809	Nop53 (interacts with) Wdr46
873	Nop53 (interacts with) Rbm28
818	Nop53 (interacts with) Rpf1
974	Nop53 (interacts with) Gnl2
853	Nop53 (interacts with) Pwp1
838	Nop53 (interacts with) Ddx56
841	Nop53 (interacts with) Wdr12
884	Nop53 (interacts with) Utp23
847	Nop53 (interacts with) Surf6
935	Nop53 (interacts with) Nle1
858	Nop53 (interacts with) Sdad1
841	Nop53 (interacts with) Rbm34
924	Nop53 (interacts with) Ebna1bp2
774	Nop53 (interacts with) Rrp1
910	Nop53 (interacts with) Gnl3
842	Nop53 (interacts with) Pum3
994	Nop53 (interacts with) Gtpbp4
809	Nop53 (interacts with) Rrp8
971	Nop53 (interacts with) Nifk
827	Nop53 (interacts with) Ddx27
949	Nop53 (interacts with) Pes1
981	Nop53 (interacts with) Nsa2
971	Nle1 (interacts with) Gnl3
972	Nle1 (interacts with) Sdad1
858	Nle1 (interacts with) Ebna1bp2
848	Nle1 (interacts with) Brix1
950	Nle1 (interacts with) Rrs1
966	Nle1 (interacts with) Pes1
991	Nle1 (interacts with) Nsa2
908	Nle1 (interacts with) Wdr74
814	Nle1 (interacts with) Mak16
972	Nle1 (interacts with) Rpf2
982	Nle1 (interacts with) Gnl2
837	Nle1 (interacts with) Rbm28
828	Nle1 (interacts with) Ddx56
963	Nle1 (interacts with) Wdr12
883	Nle1 (interacts with) Bop1
765	Nle1 (interacts with) Utp23
881	Nle1 (interacts with) Rrp12
935	Nle1 (interacts with) Nop53
856	Nle1 (interacts with) Ftsj3
811	Nle1 (interacts with) Pno1
980	Nle1 (interacts with) Gtpbp4
820	Nle1 (interacts with) Pum3
894	Nle1 (interacts with) Eif6
851	Nle1 (interacts with) Ddx27
966	Nle1 (interacts with) Nifk
754	Nle1 (interacts with) Esf1
790	Nle1 (interacts with) Ddx24
884	Nle1 (interacts with) Ddx54
819	Nle1 (interacts with) Ddx10
944	Nle1 (interacts with) Pwp1
902	Nle1 (interacts with) Wdr46
802	Utp11 (interacts with) Rrp8
810	Utp11 (interacts with) Pum3
936	Utp11 (interacts with) Ddx27
843	Utp11 (interacts with) Nifk
972	Utp11 (interacts with) Utp23
962	Utp11 (interacts with) Surf6
785	Utp11 (interacts with) Nop16
806	Utp11 (interacts with) Ddx24
995	Utp11 (interacts with) Wdr46
911	Utp11 (interacts with) Rpf1
783	Utp11 (interacts with) Pwp1
910	Utp11 (interacts with) Brix1
803	Utp11 (interacts with) Nol7
891	Utp11 (interacts with) Nsa2
827	Utp11 (interacts with) Pes1
938	Utp11 (interacts with) Sdad1
950	Utp11 (interacts with) Ebna1bp2
913	Utp11 (interacts with) Rrp1
947	Utp11 (interacts with) Gnl3
833	Utp11 (interacts with) Ddx56
832	Utp11 (interacts with) Wdr12
910	Utp11 (interacts with) Rpf2
934	Utp11 (interacts with) Rbm28
787	Bop1 (interacts with) Polr3c
860	Bop1 (interacts with) Pum3
987	Bop1 (interacts with) Gtpbp4
768	Bop1 (interacts with) Rrp8
974	Bop1 (interacts with) Eif6
990	Bop1 (interacts with) Nifk
941	Bop1 (interacts with) Ddx27
883	Bop1 (interacts with) Nle1
882	Bop1 (interacts with) Surf6
793	Bop1 (interacts with) Utp23
895	Bop1 (interacts with) Rbm34
921	Bop1 (interacts with) Ddx24
902	Bop1 (interacts with) Pwp1
812	Bop1 (interacts with) Wdr46
986	Bop1 (interacts with) Rpf1
979	Bop1 (interacts with) Brix1
758	Bop1 (interacts with) Rpl7l1
986	Bop1 (interacts with) Nsa2
999	Bop1 (interacts with) Pes1
998	Bop1 (interacts with) Gnl3
837	Bop1 (interacts with) Sdad1
985	Bop1 (interacts with) Rrp1
999	Bop1 (interacts with) Ebna1bp2
884	Bop1 (interacts with) Ddx56
999	Bop1 (interacts with) Wdr12
995	Bop1 (interacts with) Wdr74
975	Bop1 (interacts with) Rpf2
949	Bop1 (interacts with) Rbm28
954	Bop1 (interacts with) Gnl2
961	Gnl2 (interacts with) Rrs1
936	Gnl2 (interacts with) Ebna1bp2
975	Gnl2 (interacts with) Sdad1
954	Gnl2 (interacts with) Bop1
988	Gnl2 (interacts with) Rpf2
899	Gnl2 (interacts with) Mak16
913	Gnl2 (interacts with) Esf1
973	Gnl2 (interacts with) Nifk
943	Gnl2 (interacts with) Ddx27
965	Gnl2 (interacts with) Eif6
876	Gnl2 (interacts with) Pum3
998	Gnl2 (interacts with) Gtpbp4
844	Gnl2 (interacts with) Pno1
779	Gnl2 (interacts with) Rbm34
926	Gnl2 (interacts with) Ftsj3
974	Gnl2 (interacts with) Nop53
899	Gnl2 (interacts with) Rrp12
925	Gnl2 (interacts with) Surf6
832	Gnl2 (interacts with) Wdr46
876	Gnl2 (interacts with) Pwp1
900	Gnl2 (interacts with) Ddx54
991	Gnl2 (interacts with) Nsa2
982	Gnl2 (interacts with) Pes1
750	Gnl2 (interacts with) Rpl7l1
886	Gnl2 (interacts with) Brix1
996	Gnl2 (interacts with) Gnl3
936	Gnl2 (interacts with) Wdr12
852	Gnl2 (interacts with) Ddx56
877	Gnl2 (interacts with) Rbm28
870	Gnl2 (interacts with) Wdr74
799	Gnl2 (interacts with) Utp23
982	Gnl2 (interacts with) Nle1
868	Gnl2 (interacts with) Rpf1
888	Gnl2 (interacts with) Ddx10
827	Gnl2 (interacts with) Ddx24
987	Mak16 (interacts with) Wdr12
838	Mak16 (interacts with) Ddx56
899	Mak16 (interacts with) Gnl2
857	Mak16 (interacts with) Rbm28
986	Mak16 (interacts with) Wdr74
911	Mak16 (interacts with) Rpf2
964	Mak16 (interacts with) Pes1
992	Mak16 (interacts with) Nsa2
762	Mak16 (interacts with) Rpl7l1
972	Mak16 (interacts with) Brix1
945	Mak16 (interacts with) Gnl3
973	Mak16 (interacts with) Rrp1
988	Mak16 (interacts with) Ebna1bp2
844	Mak16 (interacts with) Sdad1
908	Mak16 (interacts with) Pwp1
988	Mak16 (interacts with) Rpf1
806	Mak16 (interacts with) Wdr46
858	Mak16 (interacts with) Ddx24
818	Mak16 (interacts with) Eif6
813	Mak16 (interacts with) Gpatch4
848	Mak16 (interacts with) Ddx27
968	Mak16 (interacts with) Nifk
752	Mak16 (interacts with) Rexo4
976	Mak16 (interacts with) Gtpbp4
820	Mak16 (interacts with) Rrp8
862	Mak16 (interacts with) Pum3
867	Mak16 (interacts with) Rbm34
814	Mak16 (interacts with) Nle1
960	Mak16 (interacts with) Surf6
827	Mak16 (interacts with) Utp23
951	Utp14a (interacts with) Utp23
766	Utp14a (interacts with) Surf6
893	Utp14a (interacts with) Ddx27
838	Utp14a (interacts with) Nifk
757	Utp14a (interacts with) Polr3c
750	Utp14a (interacts with) Rrp8
842	Utp14a (interacts with) Gtpbp4
847	Utp14a (interacts with) Pum3
770	Utp14a (interacts with) Pwp1
861	Utp14a (interacts with) Rpf1
983	Utp14a (interacts with) Wdr46
815	Utp14a (interacts with) Ddx24
785	Utp14a (interacts with) Ebna1bp2
780	Utp14a (interacts with) Sdad1
824	Utp14a (interacts with) Pes1
782	Utp14a (interacts with) Nsa2
763	Utp14a (interacts with) Brix1
847	Utp14a (interacts with) Rbm28
872	Utp14a (interacts with) Rpf2
791	Utp14a (interacts with) Wdr12
843	Utp14a (interacts with) Ddx56
818	Rrs1 (interacts with) Wdr46
909	Rrs1 (interacts with) Rpf1
824	Rrs1 (interacts with) Pwp1
828	Rrs1 (interacts with) Ddx24
816	Rrs1 (interacts with) Nop16
826	Rrs1 (interacts with) Rbm34
918	Rrs1 (interacts with) Surf6
848	Rrs1 (interacts with) Utp23
950	Rrs1 (interacts with) Nle1
991	Rrs1 (interacts with) Nifk
856	Rrs1 (interacts with) Ddx27
884	Rrs1 (interacts with) Eif6
963	Rrs1 (interacts with) Pum3
849	Rrs1 (interacts with) Rrp8
978	Rrs1 (interacts with) Gtpbp4
758	Rrs1 (interacts with) Rexo4
859	Rrs1 (interacts with) Rbm28
961	Rrs1 (interacts with) Gnl2
998	Rrs1 (interacts with) Rpf2
923	Rrs1 (interacts with) Wdr74
931	Rrs1 (interacts with) Wdr12
869	Rrs1 (interacts with) Ddx56
813	Rrs1 (interacts with) Sdad1
898	Rrs1 (interacts with) Rrp1
990	Rrs1 (interacts with) Ebna1bp2
963	Rrs1 (interacts with) Gnl3
967	Rrs1 (interacts with) Pes1
978	Rrs1 (interacts with) Nsa2
906	Rrs1 (interacts with) Brix1
918	Rrs1 (interacts with) Rpl7l1
941	Ddx27 (interacts with) Bop1
848	Ddx27 (interacts with) Mak16
922	Ddx27 (interacts with) Rpf2
943	Ddx27 (interacts with) Gnl2
856	Ddx27 (interacts with) Rrs1
893	Ddx27 (interacts with) Utp14a
844	Ddx27 (interacts with) Ebna1bp2
942	Ddx27 (interacts with) Sdad1
830	Ddx27 (interacts with) Pwp1
903	Ddx27 (interacts with) Ddx54
880	Ddx27 (interacts with) Wdr46
855	Ddx27 (interacts with) Pno1
912	Ddx27 (interacts with) Pum3
918	Ddx27 (interacts with) Rrp8
965	Ddx27 (interacts with) Gtpbp4
945	Ddx27 (interacts with) Esf1
891	Ddx27 (interacts with) Gpatch4
959	Ddx27 (interacts with) Nifk
944	Ddx27 (interacts with) Surf6
977	Ddx27 (interacts with) Rrp12
861	Ddx27 (interacts with) Rrp15
933	Ddx27 (interacts with) Ftsj3
952	Ddx27 (interacts with) Rbm34
827	Ddx27 (interacts with) Nop53
861	Ddx27 (interacts with) Ddx56
949	Ddx27 (interacts with) Wdr12
936	Ddx27 (interacts with) Utp11
870	Ddx27 (interacts with) Wdr74
967	Ddx27 (interacts with) Rbm28
851	Ddx27 (interacts with) Brix1
856	Ddx27 (interacts with) Nsa2
968	Ddx27 (interacts with) Pes1
953	Ddx27 (interacts with) Gnl3
876	Ddx27 (interacts with) Rrp1
961	Ddx27 (interacts with) Ddx24
849	Ddx27 (interacts with) Ddx10
815	Ddx27 (interacts with) Rpf1
883	Ddx27 (interacts with) Polr3c
851	Ddx27 (interacts with) Nle1
837	Ddx27 (interacts with) Utp23
838	Nifk (interacts with) Utp14a
989	Nifk (interacts with) Pes1
988	Nifk (interacts with) Nsa2
792	Nifk (interacts with) Nol7
961	Nifk (interacts with) Rpl7l1
991	Nifk (interacts with) Rrs1
991	Nifk (interacts with) Brix1
984	Nifk (interacts with) Gnl3
991	Nifk (interacts with) Ebna1bp2
955	Nifk (interacts with) Rrp1
982	Nifk (interacts with) Sdad1
990	Nifk (interacts with) Wdr12
990	Nifk (interacts with) Bop1
843	Nifk (interacts with) Utp11
909	Nifk (interacts with) Ddx56
975	Nifk (interacts with) Rbm28
973	Nifk (interacts with) Gnl2
968	Nifk (interacts with) Mak16
963	Nifk (interacts with) Wdr74
993	Nifk (interacts with) Rpf2
967	Nifk (interacts with) Eif6
847	Nifk (interacts with) Esf1
959	Nifk (interacts with) Ddx27
865	Nifk (interacts with) Rexo4
944	Nifk (interacts with) Pno1
969	Nifk (interacts with) Pum3
991	Nifk (interacts with) Gtpbp4
854	Nifk (interacts with) Rrp8
961	Nifk (interacts with) Rrp12
980	Nifk (interacts with) Rrp15
991	Nifk (interacts with) Ftsj3
947	Nifk (interacts with) Rbm34
971	Nifk (interacts with) Nop53
966	Nifk (interacts with) Nle1
819	Nifk (interacts with) Utp23
949	Nifk (interacts with) Surf6
917	Nifk (interacts with) Nop16
895	Nifk (interacts with) Pwp1
861	Nifk (interacts with) Ddx10
957	Nifk (interacts with) Ddx54
984	Nifk (interacts with) Rpf1
810	Nifk (interacts with) Wdr46
972	Nifk (interacts with) Ddx24
870	Nsa2 (interacts with) Utp23
991	Nsa2 (interacts with) Nle1
981	Nsa2 (interacts with) Nop53
990	Nsa2 (interacts with) Ftsj3
804	Nsa2 (interacts with) Rbm34
827	Nsa2 (interacts with) Rrp15
874	Nsa2 (interacts with) Rrp12
767	Nsa2 (interacts with) Rrp8
997	Nsa2 (interacts with) Gtpbp4
950	Nsa2 (interacts with) Pum3
890	Nsa2 (interacts with) Pno1
856	Nsa2 (interacts with) Ddx27
988	Nsa2 (interacts with) Nifk
962	Nsa2 (interacts with) Eif6
900	Nsa2 (interacts with) Ddx24
837	Nsa2 (interacts with) Wdr46
959	Nsa2 (interacts with) Rpf1
908	Nsa2 (interacts with) Ddx54
834	Nsa2 (interacts with) Ddx10
927	Nsa2 (interacts with) Pwp1
980	Nsa2 (interacts with) Sdad1
991	Nsa2 (interacts with) Ebna1bp2
944	Nsa2 (interacts with) Rrp1
964	Nsa2 (interacts with) Gnl3
968	Nsa2 (interacts with) Brix1
978	Nsa2 (interacts with) Rrs1
808	Nsa2 (interacts with) Rpl7l1
995	Nsa2 (interacts with) Pes1
782	Nsa2 (interacts with) Utp14a
993	Nsa2 (interacts with) Rpf2
969	Nsa2 (interacts with) Wdr74
992	Nsa2 (interacts with) Mak16
991	Nsa2 (interacts with) Gnl2
896	Nsa2 (interacts with) Rbm28
835	Nsa2 (interacts with) Ddx56
891	Nsa2 (interacts with) Utp11
986	Nsa2 (interacts with) Bop1
991	Nsa2 (interacts with) Wdr12
827	Pes1 (interacts with) Utp11
999	Pes1 (interacts with) Bop1
999	Pes1 (interacts with) Wdr12
863	Pes1 (interacts with) Ddx56
982	Pes1 (interacts with) Gnl2
933	Pes1 (interacts with) Rbm28
986	Pes1 (interacts with) Rpf2
964	Pes1 (interacts with) Mak16
994	Pes1 (interacts with) Wdr74
995	Pes1 (interacts with) Nsa2
824	Pes1 (interacts with) Utp14a
967	Pes1 (interacts with) Rrs1
785	Pes1 (interacts with) Rpl7l1
978	Pes1 (interacts with) Brix1
995	Pes1 (interacts with) Ebna1bp2
970	Pes1 (interacts with) Rrp1
959	Pes1 (interacts with) Sdad1
995	Pes1 (interacts with) Gnl3
981	Pes1 (interacts with) Rpf1
895	Pes1 (interacts with) Wdr46
898	Pes1 (interacts with) Ddx10
861	Pes1 (interacts with) Pwp1
889	Pes1 (interacts with) Ddx54
800	Pes1 (interacts with) Eif4b
928	Pes1 (interacts with) Ddx24
772	Pes1 (interacts with) Gpatch4
801	Pes1 (interacts with) Esf1
968	Pes1 (interacts with) Ddx27
989	Pes1 (interacts with) Nifk
967	Pes1 (interacts with) Eif6
990	Pes1 (interacts with) Gtpbp4
819	Pes1 (interacts with) Rrp8
870	Pes1 (interacts with) Pum3
911	Pes1 (interacts with) Pno1
986	Pes1 (interacts with) Ftsj3
810	Pes1 (interacts with) Rbm34
949	Pes1 (interacts with) Nop53
959	Pes1 (interacts with) Rrp15
901	Pes1 (interacts with) Rrp12
808	Pes1 (interacts with) Utp23
962	Pes1 (interacts with) Surf6
966	Pes1 (interacts with) Nle1
971	Eif6 (interacts with) Gtpbp4
967	Eif6 (interacts with) Nifk
894	Eif6 (interacts with) Nle1
863	Eif6 (interacts with) Rrp15
887	Eif6 (interacts with) Ftsj3
751	Eif6 (interacts with) Ddx54
952	Eif6 (interacts with) Rpf1
933	Eif6 (interacts with) Brix1
884	Eif6 (interacts with) Rrs1
945	Eif6 (interacts with) Rpl7l1
962	Eif6 (interacts with) Nsa2
967	Eif6 (interacts with) Pes1
866	Eif6 (interacts with) Gnl3
880	Eif6 (interacts with) Sdad1
846	Eif6 (interacts with) Rrp1
949	Eif6 (interacts with) Ebna1bp2
985	Eif6 (interacts with) Wdr12
974	Eif6 (interacts with) Bop1
972	Eif6 (interacts with) Wdr74
818	Eif6 (interacts with) Mak16
937	Eif6 (interacts with) Rpf2
965	Eif6 (interacts with) Gnl2
848	Brix1 (interacts with) Nle1
909	Brix1 (interacts with) Surf6
812	Brix1 (interacts with) Utp23
907	Brix1 (interacts with) Rrp15
832	Brix1 (interacts with) Rrp12
957	Brix1 (interacts with) Ftsj3
965	Brix1 (interacts with) Rbm34
913	Brix1 (interacts with) Pno1
810	Brix1 (interacts with) Rexo4
980	Brix1 (interacts with) Gtpbp4
805	Brix1 (interacts with) Rrp8
926	Brix1 (interacts with) Pum3
933	Brix1 (interacts with) Eif6
851	Brix1 (interacts with) Ddx27
991	Brix1 (interacts with) Nifk
814	Brix1 (interacts with) Esf1
955	Brix1 (interacts with) Ddx24
786	Brix1 (interacts with) Eif4b
849	Brix1 (interacts with) Ddx54
868	Brix1 (interacts with) Ddx10
938	Brix1 (interacts with) Pwp1
813	Brix1 (interacts with) Wdr46
981	Brix1 (interacts with) Rpf1
803	Brix1 (interacts with) Nop16
943	Brix1 (interacts with) Gnl3
813	Brix1 (interacts with) Sdad1
931	Brix1 (interacts with) Rrp1
994	Brix1 (interacts with) Ebna1bp2
906	Brix1 (interacts with) Rrs1
763	Brix1 (interacts with) Utp14a
968	Brix1 (interacts with) Nsa2
978	Brix1 (interacts with) Pes1
963	Brix1 (interacts with) Wdr74
972	Brix1 (interacts with) Mak16
969	Brix1 (interacts with) Rpf2
886	Brix1 (interacts with) Gnl2
931	Brix1 (interacts with) Rbm28
937	Brix1 (interacts with) Ddx56
990	Brix1 (interacts with) Wdr12
910	Brix1 (interacts with) Utp11
979	Brix1 (interacts with) Bop1
949	Gtpbp4 (interacts with) Rrp1
996	Gtpbp4 (interacts with) Gnl3
980	Gtpbp4 (interacts with) Brix1
821	Gtpbp4 (interacts with) Rpl7l1
997	Gtpbp4 (interacts with) Nsa2
990	Gtpbp4 (interacts with) Pes1
972	Gtpbp4 (interacts with) Wdr74
981	Gtpbp4 (interacts with) Rbm28
884	Gtpbp4 (interacts with) Ddx56
991	Gtpbp4 (interacts with) Wdr12
918	Gtpbp4 (interacts with) Utp23
980	Gtpbp4 (interacts with) Nle1
797	Gtpbp4 (interacts with) Polr3c
946	Gtpbp4 (interacts with) Ddx24
966	Gtpbp4 (interacts with) Rpf1
880	Gtpbp4 (interacts with) Ddx10
992	Gtpbp4 (interacts with) Sdad1
981	Gtpbp4 (interacts with) Ebna1bp2
978	Gtpbp4 (interacts with) Rrs1
842	Gtpbp4 (interacts with) Utp14a
994	Gtpbp4 (interacts with) Rpf2
976	Gtpbp4 (interacts with) Mak16
998	Gtpbp4 (interacts with) Gnl2
987	Gtpbp4 (interacts with) Bop1
987	Gtpbp4 (interacts with) Surf6
994	Gtpbp4 (interacts with) Nop53
979	Gtpbp4 (interacts with) Ftsj3
918	Gtpbp4 (interacts with) Rbm34
968	Gtpbp4 (interacts with) Rrp15
954	Gtpbp4 (interacts with) Rrp12
901	Gtpbp4 (interacts with) Rrp8
962	Gtpbp4 (interacts with) Pum3
890	Gtpbp4 (interacts with) Pno1
965	Gtpbp4 (interacts with) Ddx27
991	Gtpbp4 (interacts with) Nifk
967	Gtpbp4 (interacts with) Esf1
971	Gtpbp4 (interacts with) Eif6
827	Gtpbp4 (interacts with) Eif4b
825	Gtpbp4 (interacts with) Wdr46
922	Gtpbp4 (interacts with) Ddx54
932	Gtpbp4 (interacts with) Pwp1
893	Rpl7l1 (interacts with) Gnl3
832	Rpl7l1 (interacts with) Ebna1bp2
918	Rpl7l1 (interacts with) Rrs1
801	Rpl7l1 (interacts with) Nol7
785	Rpl7l1 (interacts with) Pes1
808	Rpl7l1 (interacts with) Nsa2
811	Rpl7l1 (interacts with) Wdr74
762	Rpl7l1 (interacts with) Mak16
821	Rpl7l1 (interacts with) Rpf2
750	Rpl7l1 (interacts with) Gnl2
902	Rpl7l1 (interacts with) Wdr12
758	Rpl7l1 (interacts with) Bop1
874	Rpl7l1 (interacts with) Rrp15
821	Rpl7l1 (interacts with) Gtpbp4
945	Rpl7l1 (interacts with) Eif6
961	Rpl7l1 (interacts with) Nifk
791	Rpl7l1 (interacts with) Rpf1
863	Rpl7l1 (interacts with) Nop16
982	Pum3 (interacts with) Rpf2
862	Pum3 (interacts with) Mak16
888	Pum3 (interacts with) Wdr74
928	Pum3 (interacts with) Rbm28
876	Pum3 (interacts with) Gnl2
884	Pum3 (interacts with) Ddx56
860	Pum3 (interacts with) Bop1
810	Pum3 (interacts with) Utp11
874	Pum3 (interacts with) Wdr12
833	Pum3 (interacts with) Rrp1
949	Pum3 (interacts with) Ebna1bp2
844	Pum3 (interacts with) Sdad1
932	Pum3 (interacts with) Gnl3
963	Pum3 (interacts with) Rrs1
926	Pum3 (interacts with) Brix1
870	Pum3 (interacts with) Pes1
950	Pum3 (interacts with) Nsa2
847	Pum3 (interacts with) Utp14a
945	Pum3 (interacts with) Ddx24
847	Pum3 (interacts with) Rpf1
843	Pum3 (interacts with) Wdr46
870	Pum3 (interacts with) Pwp1
862	Pum3 (interacts with) Ddx10
847	Pum3 (interacts with) Ddx54
858	Pum3 (interacts with) Surf6
804	Pum3 (interacts with) Utp23
820	Pum3 (interacts with) Nle1
958	Pum3 (interacts with) Ftsj3
885	Pum3 (interacts with) Rbm34
842	Pum3 (interacts with) Nop53
834	Pum3 (interacts with) Rrp12
892	Pum3 (interacts with) Rrp15
889	Pum3 (interacts with) Rrp8
962	Pum3 (interacts with) Gtpbp4
799	Pum3 (interacts with) Polr3c
870	Pum3 (interacts with) Pno1
895	Pum3 (interacts with) Esf1
969	Pum3 (interacts with) Nifk
912	Pum3 (interacts with) Ddx27
995	Gnl3 (interacts with) Pes1
964	Gnl3 (interacts with) Nsa2
943	Gnl3 (interacts with) Brix1
893	Gnl3 (interacts with) Rpl7l1
816	Gnl3 (interacts with) Rrp1
996	Gnl3 (interacts with) Wdr12
947	Gnl3 (interacts with) Utp11
855	Gnl3 (interacts with) Ddx56
963	Gnl3 (interacts with) Rbm28
775	Gnl3 (interacts with) Taf1d
957	Gnl3 (interacts with) Wdr74
971	Gnl3 (interacts with) Nle1
765	Gnl3 (interacts with) Utp23
760	Gnl3 (interacts with) Nop16
826	Gnl3 (interacts with) Ddx10
921	Gnl3 (interacts with) Rpf1
806	Gnl3 (interacts with) Ddx24
963	Gnl3 (interacts with) Rrs1
990	Gnl3 (interacts with) Sdad1
996	Gnl3 (interacts with) Ebna1bp2
998	Gnl3 (interacts with) Bop1
996	Gnl3 (interacts with) Gnl2
945	Gnl3 (interacts with) Mak16
970	Gnl3 (interacts with) Rpf2
866	Gnl3 (interacts with) Eif6
984	Gnl3 (interacts with) Nifk
953	Gnl3 (interacts with) Ddx27
936	Gnl3 (interacts with) Esf1
872	Gnl3 (interacts with) Pno1
932	Gnl3 (interacts with) Pum3
996	Gnl3 (interacts with) Gtpbp4
787	Gnl3 (interacts with) Rrp8
897	Gnl3 (interacts with) Rrp12
911	Gnl3 (interacts with) Rrp15
910	Gnl3 (interacts with) Nop53
980	Gnl3 (interacts with) Ftsj3
830	Gnl3 (interacts with) Rbm34
949	Gnl3 (interacts with) Surf6
924	Gnl3 (interacts with) Ddx54
828	Gnl3 (interacts with) Pwp1
829	Gnl3 (interacts with) Wdr46
876	Rrp1 (interacts with) Ddx27
955	Rrp1 (interacts with) Nifk
790	Rrp1 (interacts with) Esf1
846	Rrp1 (interacts with) Eif6
949	Rrp1 (interacts with) Gtpbp4
950	Rrp1 (interacts with) Rrp8
833	Rrp1 (interacts with) Pum3
774	Rrp1 (interacts with) Nop53
789	Rrp1 (interacts with) Rbm34
988	Rrp1 (interacts with) Ftsj3
957	Rrp1 (interacts with) Rrp15
913	Rrp1 (interacts with) Surf6
767	Rrp1 (interacts with) Wdr46
973	Rrp1 (interacts with) Rpf1
813	Rrp1 (interacts with) Ddx54
803	Rrp1 (interacts with) Ddx10
857	Rrp1 (interacts with) Pwp1
818	Rrp1 (interacts with) Ddx24
944	Rrp1 (interacts with) Nsa2
970	Rrp1 (interacts with) Pes1
931	Rrp1 (interacts with) Brix1
898	Rrp1 (interacts with) Rrs1
793	Rrp1 (interacts with) Sdad1
965	Rrp1 (interacts with) Ebna1bp2
816	Rrp1 (interacts with) Gnl3
913	Rrp1 (interacts with) Utp11
985	Rrp1 (interacts with) Bop1
980	Rrp1 (interacts with) Wdr12
830	Rrp1 (interacts with) Ddx56
911	Rrp1 (interacts with) Rbm28
892	Rrp1 (interacts with) Rpf2
967	Rrp1 (interacts with) Wdr74
973	Rrp1 (interacts with) Mak16
785	Ebna1bp2 (interacts with) Utp14a
991	Ebna1bp2 (interacts with) Nsa2
995	Ebna1bp2 (interacts with) Pes1
990	Ebna1bp2 (interacts with) Rrs1
832	Ebna1bp2 (interacts with) Rpl7l1
994	Ebna1bp2 (interacts with) Brix1
996	Ebna1bp2 (interacts with) Gnl3
965	Ebna1bp2 (interacts with) Rrp1
868	Ebna1bp2 (interacts with) Sdad1
998	Ebna1bp2 (interacts with) Wdr12
950	Ebna1bp2 (interacts with) Utp11
999	Ebna1bp2 (interacts with) Bop1
972	Ebna1bp2 (interacts with) Ddx56
936	Ebna1bp2 (interacts with) Gnl2
921	Ebna1bp2 (interacts with) Rbm28
988	Ebna1bp2 (interacts with) Mak16
988	Ebna1bp2 (interacts with) Wdr74
996	Ebna1bp2 (interacts with) Rpf2
949	Ebna1bp2 (interacts with) Eif6
813	Ebna1bp2 (interacts with) Esf1
844	Ebna1bp2 (interacts with) Ddx27
991	Ebna1bp2 (interacts with) Nifk
850	Ebna1bp2 (interacts with) Pno1
793	Ebna1bp2 (interacts with) Rexo4
824	Ebna1bp2 (interacts with) Rrp8
981	Ebna1bp2 (interacts with) Gtpbp4
949	Ebna1bp2 (interacts with) Pum3
961	Ebna1bp2 (interacts with) Rrp15
836	Ebna1bp2 (interacts with) Rrp12
939	Ebna1bp2 (interacts with) Rbm34
994	Ebna1bp2 (interacts with) Ftsj3
924	Ebna1bp2 (interacts with) Nop53
858	Ebna1bp2 (interacts with) Nle1
801	Ebna1bp2 (interacts with) Utp23
978	Ebna1bp2 (interacts with) Surf6
797	Ebna1bp2 (interacts with) Nop16
862	Ebna1bp2 (interacts with) Ddx10
969	Ebna1bp2 (interacts with) Pwp1
883	Ebna1bp2 (interacts with) Ddx54
988	Ebna1bp2 (interacts with) Rpf1
901	Ebna1bp2 (interacts with) Wdr46
968	Ebna1bp2 (interacts with) Ddx24
844	Sdad1 (interacts with) Mak16
859	Sdad1 (interacts with) Wdr74
922	Sdad1 (interacts with) Rpf2
975	Sdad1 (interacts with) Gnl2
942	Sdad1 (interacts with) Rbm28
813	Sdad1 (interacts with) Ddx56
827	Sdad1 (interacts with) Wdr12
938	Sdad1 (interacts with) Utp11
837	Sdad1 (interacts with) Bop1
990	Sdad1 (interacts with) Gnl3
868	Sdad1 (interacts with) Ebna1bp2
793	Sdad1 (interacts with) Rrp1
813	Sdad1 (interacts with) Rrs1
813	Sdad1 (interacts with) Brix1
780	Sdad1 (interacts with) Utp14a
959	Sdad1 (interacts with) Pes1
980	Sdad1 (interacts with) Nsa2
810	Sdad1 (interacts with) Ddx24
824	Sdad1 (interacts with) Ddx10
812	Sdad1 (interacts with) Pwp1
810	Sdad1 (interacts with) Ddx54
801	Sdad1 (interacts with) Rpf1
814	Sdad1 (interacts with) Wdr46
972	Sdad1 (interacts with) Nle1
806	Sdad1 (interacts with) Utp23
936	Sdad1 (interacts with) Surf6
955	Sdad1 (interacts with) Rrp15
888	Sdad1 (interacts with) Rrp12
816	Sdad1 (interacts with) Rbm34
831	Sdad1 (interacts with) Ftsj3
858	Sdad1 (interacts with) Nop53
816	Sdad1 (interacts with) Pno1
754	Sdad1 (interacts with) Polr3c
992	Sdad1 (interacts with) Gtpbp4
831	Sdad1 (interacts with) Rrp8
844	Sdad1 (interacts with) Pum3
880	Sdad1 (interacts with) Eif6
788	Sdad1 (interacts with) Gpatch4
950	Sdad1 (interacts with) Esf1
942	Sdad1 (interacts with) Ddx27
982	Sdad1 (interacts with) Nifk
917	Nop16 (interacts with) Nifk
800	Nop16 (interacts with) Llph
791	Nop16 (interacts with) Rbm34
815	Nop16 (interacts with) Rrp15
800	Nop16 (interacts with) Surf6
785	Nop16 (interacts with) Utp11
894	Nop16 (interacts with) Wdr12
761	Nop16 (interacts with) Wdr74
794	Nop16 (interacts with) Nol7
803	Nop16 (interacts with) Brix1
863	Nop16 (interacts with) Rpl7l1
816	Nop16 (interacts with) Rrs1
797	Nop16 (interacts with) Ebna1bp2
760	Nop16 (interacts with) Gnl3
825	Wdr46 (interacts with) Ddx56
812	Wdr46 (interacts with) Bop1
995	Wdr46 (interacts with) Utp11
894	Wdr46 (interacts with) Wdr12
809	Wdr46 (interacts with) Rpf2
814	Wdr46 (interacts with) Wdr74
806	Wdr46 (interacts with) Mak16
804	Wdr46 (interacts with) Rbm28
832	Wdr46 (interacts with) Gnl2
813	Wdr46 (interacts with) Brix1
818	Wdr46 (interacts with) Rrs1
895	Wdr46 (interacts with) Pes1
837	Wdr46 (interacts with) Nsa2
983	Wdr46 (interacts with) Utp14a
814	Wdr46 (interacts with) Sdad1
767	Wdr46 (interacts with) Rrp1
901	Wdr46 (interacts with) Ebna1bp2
829	Wdr46 (interacts with) Gnl3
833	Wdr46 (interacts with) Ddx24
905	Wdr46 (interacts with) Rpf1
851	Wdr46 (interacts with) Ddx54
805	Wdr46 (interacts with) Pwp1
806	Wdr46 (interacts with) Ddx10
843	Wdr46 (interacts with) Pum3
799	Wdr46 (interacts with) Rrp8
825	Wdr46 (interacts with) Gtpbp4
785	Wdr46 (interacts with) Polr3c
949	Wdr46 (interacts with) Pno1
810	Wdr46 (interacts with) Nifk
880	Wdr46 (interacts with) Ddx27
801	Wdr46 (interacts with) Esf1
822	Wdr46 (interacts with) Gpatch4
804	Wdr46 (interacts with) Surf6
965	Wdr46 (interacts with) Utp23
902	Wdr46 (interacts with) Nle1
809	Wdr46 (interacts with) Nop53
981	Wdr46 (interacts with) Ftsj3
810	Wdr46 (interacts with) Rbm34
815	Wdr46 (interacts with) Rrp12
826	Wdr46 (interacts with) Rrp15
868	Rpf1 (interacts with) Gnl2
907	Rpf1 (interacts with) Rbm28
975	Rpf1 (interacts with) Rpf2
993	Rpf1 (interacts with) Wdr74
988	Rpf1 (interacts with) Mak16
911	Rpf1 (interacts with) Utp11
986	Rpf1 (interacts with) Bop1
986	Rpf1 (interacts with) Wdr12
885	Rpf1 (interacts with) Ddx56
801	Rpf1 (interacts with) Sdad1
973	Rpf1 (interacts with) Rrp1
988	Rpf1 (interacts with) Ebna1bp2
921	Rpf1 (interacts with) Gnl3
981	Rpf1 (interacts with) Pes1
959	Rpf1 (interacts with) Nsa2
861	Rpf1 (interacts with) Utp14a
981	Rpf1 (interacts with) Brix1
909	Rpf1 (interacts with) Rrs1
791	Rpf1 (interacts with) Rpl7l1
905	Rpf1 (interacts with) Wdr46
934	Rpf1 (interacts with) Ddx54
845	Rpf1 (interacts with) Ddx10
866	Rpf1 (interacts with) Pwp1
928	Rpf1 (interacts with) Ddx24
818	Rpf1 (interacts with) Nop53
976	Rpf1 (interacts with) Ftsj3
881	Rpf1 (interacts with) Rbm34
979	Rpf1 (interacts with) Rrp15
951	Rpf1 (interacts with) Surf6
879	Rpf1 (interacts with) Utp23
815	Rpf1 (interacts with) Ddx27
984	Rpf1 (interacts with) Nifk
765	Rpf1 (interacts with) Gpatch4
820	Rpf1 (interacts with) Esf1
952	Rpf1 (interacts with) Eif6
796	Rpf1 (interacts with) Rrp8
966	Rpf1 (interacts with) Gtpbp4
847	Rpf1 (interacts with) Pum3
901	Rpf1 (interacts with) Pno1
916	Rbm28 (interacts with) Ddx56
934	Rbm28 (interacts with) Utp11
949	Rbm28 (interacts with) Bop1
943	Rbm28 (interacts with) Wdr12
943	Rbm28 (interacts with) Rpf2
857	Rbm28 (interacts with) Mak16
884	Rbm28 (interacts with) Wdr74
877	Rbm28 (interacts with) Gnl2
859	Rbm28 (interacts with) Rrs1
931	Rbm28 (interacts with) Brix1
933	Rbm28 (interacts with) Pes1
896	Rbm28 (interacts with) Nsa2
847	Rbm28 (interacts with) Utp14a
911	Rbm28 (interacts with) Rrp1
921	Rbm28 (interacts with) Ebna1bp2
942	Rbm28 (interacts with) Sdad1
963	Rbm28 (interacts with) Gnl3
951	Rbm28 (interacts with) Ddx24
907	Rbm28 (interacts with) Rpf1
804	Rbm28 (interacts with) Wdr46
830	Rbm28 (interacts with) Ddx10
851	Rbm28 (interacts with) Pwp1
900	Rbm28 (interacts with) Ddx54
981	Rbm28 (interacts with) Gtpbp4
826	Rbm28 (interacts with) Rrp8
928	Rbm28 (interacts with) Pum3
797	Rbm28 (interacts with) Polr3c
820	Rbm28 (interacts with) Pno1
759	Rbm28 (interacts with) Rexo4
948	Rbm28 (interacts with) Esf1
967	Rbm28 (interacts with) Ddx27
975	Rbm28 (interacts with) Nifk
951	Rbm28 (interacts with) Surf6
806	Rbm28 (interacts with) Utp23
837	Rbm28 (interacts with) Nle1
846	Rbm28 (interacts with) Ftsj3
969	Rbm28 (interacts with) Rbm34
873	Rbm28 (interacts with) Nop53
889	Rbm28 (interacts with) Rrp15
955	Rbm28 (interacts with) Rrp12
888	Pwp1 (interacts with) Ddx10
856	Pwp1 (interacts with) Ddx54
866	Pwp1 (interacts with) Rpf1
805	Pwp1 (interacts with) Wdr46
896	Pwp1 (interacts with) Ddx24
808	Pwp1 (interacts with) Esf1
830	Pwp1 (interacts with) Ddx27
895	Pwp1 (interacts with) Nifk
874	Pwp1 (interacts with) Pno1
924	Pwp1 (interacts with) Rexo4
932	Pwp1 (interacts with) Gtpbp4
822	Pwp1 (interacts with) Rrp8
870	Pwp1 (interacts with) Pum3
825	Pwp1 (interacts with) Rrp15
813	Pwp1 (interacts with) Rrp12
941	Pwp1 (interacts with) Ftsj3
955	Pwp1 (interacts with) Rbm34
853	Pwp1 (interacts with) Nop53
944	Pwp1 (interacts with) Nle1
802	Pwp1 (interacts with) Utp23
958	Pwp1 (interacts with) Wdr12
783	Pwp1 (interacts with) Utp11
902	Pwp1 (interacts with) Bop1
834	Pwp1 (interacts with) Ddx56
876	Pwp1 (interacts with) Gnl2
851	Pwp1 (interacts with) Rbm28
908	Pwp1 (interacts with) Mak16
880	Pwp1 (interacts with) Wdr74
931	Pwp1 (interacts with) Rpf2
770	Pwp1 (interacts with) Utp14a
861	Pwp1 (interacts with) Pes1
927	Pwp1 (interacts with) Nsa2
824	Pwp1 (interacts with) Rrs1
938	Pwp1 (interacts with) Brix1
828	Pwp1 (interacts with) Gnl3
857	Pwp1 (interacts with) Rrp1
969	Pwp1 (interacts with) Ebna1bp2
812	Pwp1 (interacts with) Sdad1
973	Rpf2 (interacts with) Ddx56
975	Rpf2 (interacts with) Bop1
910	Rpf2 (interacts with) Utp11
987	Rpf2 (interacts with) Wdr12
949	Rpf2 (interacts with) Wdr74
911	Rpf2 (interacts with) Mak16
943	Rpf2 (interacts with) Rbm28
988	Rpf2 (interacts with) Gnl2
969	Rpf2 (interacts with) Brix1
821	Rpf2 (interacts with) Rpl7l1
998	Rpf2 (interacts with) Rrs1
986	Rpf2 (interacts with) Pes1
993	Rpf2 (interacts with) Nsa2
872	Rpf2 (interacts with) Utp14a
922	Rpf2 (interacts with) Sdad1
996	Rpf2 (interacts with) Ebna1bp2
892	Rpf2 (interacts with) Rrp1
970	Rpf2 (interacts with) Gnl3
912	Rpf2 (interacts with) Ddx24
809	Rpf2 (interacts with) Wdr46
975	Rpf2 (interacts with) Rpf1
940	Rpf2 (interacts with) Ddx54
931	Rpf2 (interacts with) Pwp1
896	Rpf2 (interacts with) Ddx10
982	Rpf2 (interacts with) Pum3
831	Rpf2 (interacts with) Rrp8
994	Rpf2 (interacts with) Gtpbp4
777	Rpf2 (interacts with) Rexo4
961	Rpf2 (interacts with) Pno1
993	Rpf2 (interacts with) Nifk
922	Rpf2 (interacts with) Ddx27
832	Rpf2 (interacts with) Esf1
825	Rpf2 (interacts with) Gpatch4
937	Rpf2 (interacts with) Eif6
914	Rpf2 (interacts with) Utp23
855	Rpf2 (interacts with) Surf6
972	Rpf2 (interacts with) Nle1
978	Rpf2 (interacts with) Nop53
972	Rpf2 (interacts with) Ftsj3
946	Rpf2 (interacts with) Rbm34
871	Rpf2 (interacts with) Rrp12
956	Rpf2 (interacts with) Rrp15
847	Wdr74 (interacts with) Ddx56
761	Wdr74 (interacts with) Nop16
995	Wdr74 (interacts with) Bop1
996	Wdr74 (interacts with) Wdr12
949	Wdr74 (interacts with) Rpf2
986	Wdr74 (interacts with) Mak16
911	Wdr74 (interacts with) Ddx24
993	Wdr74 (interacts with) Rpf1
870	Wdr74 (interacts with) Gnl2
884	Wdr74 (interacts with) Rbm28
814	Wdr74 (interacts with) Wdr46
839	Wdr74 (interacts with) Ddx10
880	Wdr74 (interacts with) Pwp1
862	Wdr74 (interacts with) Ddx54
923	Wdr74 (interacts with) Rrs1
972	Wdr74 (interacts with) Gtpbp4
811	Wdr74 (interacts with) Rpl7l1
888	Wdr74 (interacts with) Pum3
963	Wdr74 (interacts with) Brix1
825	Wdr74 (interacts with) Pno1
969	Wdr74 (interacts with) Nsa2
793	Wdr74 (interacts with) Esf1
994	Wdr74 (interacts with) Pes1
870	Wdr74 (interacts with) Ddx27
963	Wdr74 (interacts with) Nifk
972	Wdr74 (interacts with) Eif6
779	Wdr74 (interacts with) Utp23
881	Wdr74 (interacts with) Surf6
908	Wdr74 (interacts with) Nle1
988	Wdr74 (interacts with) Ebna1bp2
967	Wdr74 (interacts with) Rrp1
782	Wdr74 (interacts with) Rbm34
989	Wdr74 (interacts with) Ftsj3
859	Wdr74 (interacts with) Sdad1
847	Wdr74 (interacts with) Nop53
983	Wdr74 (interacts with) Rrp15
957	Wdr74 (interacts with) Gnl3
879	Wdr74 (interacts with) Rrp12
825	Ddx24 (interacts with) Surf6
850	Ddx24 (interacts with) Rrp12
758	Ddx24 (interacts with) Rrp15
859	Ddx24 (interacts with) Nop53
865	Ddx24 (interacts with) Ftsj3
900	Ddx24 (interacts with) Rbm34
945	Ddx24 (interacts with) Pum3
946	Ddx24 (interacts with) Gtpbp4
837	Ddx24 (interacts with) Rrp8
972	Ddx24 (interacts with) Nifk
961	Ddx24 (interacts with) Ddx27
830	Ddx24 (interacts with) Esf1
912	Ddx24 (interacts with) Ddx54
896	Ddx24 (interacts with) Pwp1
833	Ddx24 (interacts with) Wdr46
810	Ddx24 (interacts with) Sdad1
968	Ddx24 (interacts with) Ebna1bp2
828	Ddx24 (interacts with) Rrs1
815	Ddx24 (interacts with) Utp14a
858	Ddx24 (interacts with) Mak16
912	Ddx24 (interacts with) Rpf2
827	Ddx24 (interacts with) Gnl2
921	Ddx24 (interacts with) Bop1
790	Ddx24 (interacts with) Nle1
806	Ddx24 (interacts with) Utp23
832	Ddx24 (interacts with) Ddx10
928	Ddx24 (interacts with) Rpf1
806	Ddx24 (interacts with) Gnl3
818	Ddx24 (interacts with) Rrp1
955	Ddx24 (interacts with) Brix1
928	Ddx24 (interacts with) Pes1
900	Ddx24 (interacts with) Nsa2
911	Ddx24 (interacts with) Wdr74
951	Ddx24 (interacts with) Rbm28
950	Ddx24 (interacts with) Ddx56
917	Ddx24 (interacts with) Wdr12
806	Ddx24 (interacts with) Utp11
916	Ddx56 (interacts with) Rbm28
847	Ddx56 (interacts with) Wdr74
866	Ddx56 (interacts with) Wdr12
833	Ddx56 (interacts with) Utp11
855	Ddx56 (interacts with) Gnl3
830	Ddx56 (interacts with) Rrp1
863	Ddx56 (interacts with) Pes1
835	Ddx56 (interacts with) Nsa2
937	Ddx56 (interacts with) Brix1
870	Ddx56 (interacts with) Ddx10
885	Ddx56 (interacts with) Rpf1
950	Ddx56 (interacts with) Ddx24
828	Ddx56 (interacts with) Nle1
806	Ddx56 (interacts with) Utp23
803	Ddx56 (interacts with) Polr3c
852	Ddx56 (interacts with) Gnl2
838	Ddx56 (interacts with) Mak16
973	Ddx56 (interacts with) Rpf2
884	Ddx56 (interacts with) Bop1
813	Ddx56 (interacts with) Sdad1
972	Ddx56 (interacts with) Ebna1bp2
843	Ddx56 (interacts with) Utp14a
869	Ddx56 (interacts with) Rrs1
865	Ddx56 (interacts with) Ddx54
834	Ddx56 (interacts with) Pwp1
825	Ddx56 (interacts with) Wdr46
856	Ddx56 (interacts with) Rrp12
885	Ddx56 (interacts with) Rrp15
838	Ddx56 (interacts with) Nop53
926	Ddx56 (interacts with) Rbm34
849	Ddx56 (interacts with) Ftsj3
909	Ddx56 (interacts with) Surf6
909	Ddx56 (interacts with) Nifk
861	Ddx56 (interacts with) Ddx27
831	Ddx56 (interacts with) Esf1
841	Ddx56 (interacts with) Pno1
884	Ddx56 (interacts with) Pum3
828	Ddx56 (interacts with) Rrp8
884	Ddx56 (interacts with) Gtpbp4
832	Wdr12 (interacts with) Utp11
999	Wdr12 (interacts with) Bop1
866	Wdr12 (interacts with) Ddx56
936	Wdr12 (interacts with) Gnl2
943	Wdr12 (interacts with) Rbm28
987	Wdr12 (interacts with) Rpf2
987	Wdr12 (interacts with) Mak16
996	Wdr12 (interacts with) Wdr74
787	Wdr12 (interacts with) Nol7
999	Wdr12 (interacts with) Pes1
991	Wdr12 (interacts with) Nsa2
791	Wdr12 (interacts with) Utp14a
931	Wdr12 (interacts with) Rrs1
902	Wdr12 (interacts with) Rpl7l1
990	Wdr12 (interacts with) Brix1
998	Wdr12 (interacts with) Ebna1bp2
980	Wdr12 (interacts with) Rrp1
827	Wdr12 (interacts with) Sdad1
996	Wdr12 (interacts with) Gnl3
894	Wdr12 (interacts with) Nop16
986	Wdr12 (interacts with) Rpf1
894	Wdr12 (interacts with) Wdr46
889	Wdr12 (interacts with) Ddx10
958	Wdr12 (interacts with) Pwp1
877	Wdr12 (interacts with) Ddx54
917	Wdr12 (interacts with) Ddx24
760	Wdr12 (interacts with) Esf1
949	Wdr12 (interacts with) Ddx27
990	Wdr12 (interacts with) Nifk
985	Wdr12 (interacts with) Eif6
840	Wdr12 (interacts with) Rrp8
991	Wdr12 (interacts with) Gtpbp4
874	Wdr12 (interacts with) Pum3
860	Wdr12 (interacts with) Pno1
976	Wdr12 (interacts with) Ftsj3
907	Wdr12 (interacts with) Rbm34
841	Wdr12 (interacts with) Nop53
961	Wdr12 (interacts with) Rrp15
863	Wdr12 (interacts with) Rrp12
823	Wdr12 (interacts with) Utp23
786	Wdr12 (interacts with) Surf6
963	Wdr12 (interacts with) Nle1
909	Surf6 (interacts with) Brix1
918	Surf6 (interacts with) Rrs1
987	Surf6 (interacts with) Gtpbp4
858	Surf6 (interacts with) Pum3
944	Surf6 (interacts with) Ddx27
949	Surf6 (interacts with) Nifk
936	Surf6 (interacts with) Esf1
962	Surf6 (interacts with) Pes1
766	Surf6 (interacts with) Utp14a
797	Surf6 (interacts with) Utp23
936	Surf6 (interacts with) Sdad1
847	Surf6 (interacts with) Nop53
978	Surf6 (interacts with) Ebna1bp2
913	Surf6 (interacts with) Rrp1
784	Surf6 (interacts with) Rbm34
877	Surf6 (interacts with) Ftsj3
970	Surf6 (interacts with) Rrp15
949	Surf6 (interacts with) Gnl3
909	Surf6 (interacts with) Ddx56
800	Surf6 (interacts with) Nop16
962	Surf6 (interacts with) Utp11
882	Surf6 (interacts with) Bop1
786	Surf6 (interacts with) Wdr12
855	Surf6 (interacts with) Rpf2
881	Surf6 (interacts with) Wdr74
825	Surf6 (interacts with) Ddx24
960	Surf6 (interacts with) Mak16
813	Surf6 (interacts with) Surf2
804	Surf6 (interacts with) Wdr46
951	Surf6 (interacts with) Rpf1
925	Surf6 (interacts with) Gnl2
951	Surf6 (interacts with) Rbm28
841	Surf6 (interacts with) Ddx54
826	Surf6 (interacts with) Ddx10
914	Utp23 (interacts with) Rpf2
779	Utp23 (interacts with) Wdr74
827	Utp23 (interacts with) Mak16
799	Utp23 (interacts with) Gnl2
806	Utp23 (interacts with) Rbm28
806	Utp23 (interacts with) Ddx56
972	Utp23 (interacts with) Utp11
793	Utp23 (interacts with) Bop1
823	Utp23 (interacts with) Wdr12
806	Utp23 (interacts with) Sdad1
801	Utp23 (interacts with) Ebna1bp2
765	Utp23 (interacts with) Gnl3
812	Utp23 (interacts with) Brix1
848	Utp23 (interacts with) Rrs1
808	Utp23 (interacts with) Pes1
870	Utp23 (interacts with) Nsa2
951	Utp23 (interacts with) Utp14a
806	Utp23 (interacts with) Ddx24
965	Utp23 (interacts with) Wdr46
879	Utp23 (interacts with) Rpf1
807	Utp23 (interacts with) Ddx54
816	Utp23 (interacts with) Ddx10
802	Utp23 (interacts with) Pwp1
797	Utp23 (interacts with) Surf6
765	Utp23 (interacts with) Nle1
884	Utp23 (interacts with) Nop53
846	Utp23 (interacts with) Ftsj3
803	Utp23 (interacts with) Rbm34
807	Utp23 (interacts with) Rrp15
834	Utp23 (interacts with) Rrp12
798	Utp23 (interacts with) Rrp8
918	Utp23 (interacts with) Gtpbp4
804	Utp23 (interacts with) Pum3
926	Utp23 (interacts with) Pno1
782	Utp23 (interacts with) Rexo4
837	Utp23 (interacts with) Ddx27
819	Utp23 (interacts with) Nifk
806	Utp23 (interacts with) Esf1
861	Rrp15 (interacts with) Ddx27
980	Rrp15 (interacts with) Nifk
827	Rrp15 (interacts with) Nsa2
959	Rrp15 (interacts with) Pes1
863	Rrp15 (interacts with) Eif6
907	Rrp15 (interacts with) Brix1
968	Rrp15 (interacts with) Gtpbp4
874	Rrp15 (interacts with) Rpl7l1
892	Rrp15 (interacts with) Pum3
911	Rrp15 (interacts with) Gnl3
957	Rrp15 (interacts with) Rrp1
961	Rrp15 (interacts with) Ebna1bp2
955	Rrp15 (interacts with) Sdad1
815	Rrp15 (interacts with) Nop16
826	Rrp15 (interacts with) Wdr46
979	Rrp15 (interacts with) Rpf1
889	Rrp15 (interacts with) Rbm28
825	Rrp15 (interacts with) Pwp1
956	Rrp15 (interacts with) Rpf2
983	Rrp15 (interacts with) Wdr74
758	Rrp15 (interacts with) Ddx24
885	Rrp15 (interacts with) Ddx56
961	Rrp15 (interacts with) Wdr12
970	Rrp15 (interacts with) Surf6
807	Rrp15 (interacts with) Utp23
795	Mcm3 (interacts with) Cdk4
958	Mcm3 (interacts with) Cdk2
992	Mcm3 (interacts with) Mcm10
999	Mcm3 (interacts with) Mcmbp
973	Mcm3 (interacts with) Chek1
832	Mcm3 (interacts with) Dtl
942	Mcm3 (interacts with) Gmnn
999	Mcm3 (interacts with) Mcm5
999	Mcm3 (interacts with) Cdc6
815	Mcm3 (interacts with) Cdca7
999	Mcm3 (interacts with) Cdc45
999	Mcmbp (interacts with) Mcm3
789	Mcmbp (interacts with) Cdc45
994	Mcmbp (interacts with) Mcm5
777	Mcmbp (interacts with) Cdc6
963	Chek1 (interacts with) Dtl
948	Chek1 (interacts with) Ddb1
973	Chek1 (interacts with) Mcm3
884	Chek1 (interacts with) Ticrr
902	Chek1 (interacts with) Cdk2
955	Chek1 (interacts with) Mcm10
924	Chek1 (interacts with) Cdt1
858	Chek1 (interacts with) Esco2
840	Chek1 (interacts with) Rad54l
916	Chek1 (interacts with) Brip1
995	Chek1 (interacts with) Cdc45
988	Chek1 (interacts with) Cdc6
972	Chek1 (interacts with) Orc1
841	Chek1 (interacts with) Gmnn
962	Chek1 (interacts with) Mcm5
832	Dtl (interacts with) Mcm3
761	Dtl (interacts with) Trpc4ap
902	Dtl (interacts with) Cdc45
963	Dtl (interacts with) Chek1
902	Dtl (interacts with) Dcaf5
779	Dtl (interacts with) Cdkn1a
987	Dtl (interacts with) Cul4b
999	Dtl (interacts with) Ddb1
970	Dtl (interacts with) Ddb2
996	Dtl (interacts with) Cdt1
886	Dtl (interacts with) Mcm10
915	Dtl (interacts with) Dcaf8
894	Dtl (interacts with) Gmnn
760	Dtl (interacts with) Mcm5
862	Dtl (interacts with) Orc1
973	Dtl (interacts with) Cdc6
900	Dtl (interacts with) Wdtc1
939	Dtl (interacts with) Dcaf1
902	Cdk2 (interacts with) Chek1
986	Cdk2 (interacts with) E2f3
958	Cdk2 (interacts with) Mcm3
864	Cdk2 (interacts with) Esco2
780	Cdk2 (interacts with) Myc
976	Cdk2 (interacts with) Cdk4
852	Cdk2 (interacts with) Mcm10
998	Cdk2 (interacts with) Cdt1
999	Cdk2 (interacts with) Cdkn1a
999	Cdk2 (interacts with) Ccnd3
844	Cdk2 (interacts with) Cdca7
962	Cdk2 (interacts with) Cdc45
769	Cdk2 (interacts with) Crebbp
999	Cdk2 (interacts with) Cdc6
953	Cdk2 (interacts with) Orc1
988	Cdk2 (interacts with) E2f2
872	Cdk2 (interacts with) Gmnn
974	Cdk2 (interacts with) Mcm5
999	Cdk2 (interacts with) Ccne2
985	Cdt1 (interacts with) Cdc45
924	Cdt1 (interacts with) Ddb1
924	Cdt1 (interacts with) Chek1
996	Cdt1 (interacts with) Dtl
869	Cdt1 (interacts with) Cul4b
768	Cdt1 (interacts with) Cdkn1a
999	Cdt1 (interacts with) Gmnn
999	Cdt1 (interacts with) Mcm5
998	Cdt1 (interacts with) Cdk2
990	Cdt1 (interacts with) Mcm10
843	Cdt1 (interacts with) Cdk4
876	Cdt1 (interacts with) Ccne2
791	Cdt1 (interacts with) Ticrr
999	Cdt1 (interacts with) Cdc6
856	Mcm10 (interacts with) Ticrr
990	Mcm10 (interacts with) Cdt1
852	Mcm10 (interacts with) Cdk2
994	Mcm10 (interacts with) Mcm5
900	Mcm10 (interacts with) Gmnn
992	Mcm10 (interacts with) Cdc6
981	Mcm10 (interacts with) Orc1
999	Mcm10 (interacts with) Cdc45
992	Mcm10 (interacts with) Mcm3
788	Mcm10 (interacts with) Ccnd3
886	Mcm10 (interacts with) Dtl
955	Mcm10 (interacts with) Chek1
795	Cdk4 (interacts with) Mcm3
992	Cdk4 (interacts with) E2f3
843	Cdk4 (interacts with) Cdt1
976	Cdk4 (interacts with) Cdk2
847	Cdk4 (interacts with) Myc
999	Cdk4 (interacts with) Cdkn1a
750	Cdk4 (interacts with) Cdc45
999	Cdk4 (interacts with) Ccnd3
907	Cdk4 (interacts with) Cdc6
990	Cdk4 (interacts with) Ccne2
989	Cdk4 (interacts with) E2f2
884	Ticrr (interacts with) Chek1
798	Ticrr (interacts with) Cdc6
915	Ticrr (interacts with) Mtbp
791	Ticrr (interacts with) Cdt1
856	Ticrr (interacts with) Mcm10
925	Ticrr (interacts with) Cdc45
988	Esco2 (interacts with) Rad21
821	Esco2 (interacts with) Cdca7
766	Esco2 (interacts with) Cdc45
858	Esco2 (interacts with) Chek1
792	Esco2 (interacts with) Mcm5
864	Esco2 (interacts with) Cdk2
860	Esco2 (interacts with) Cdc6
983	Gmnn (interacts with) Cdc6
903	Gmnn (interacts with) Orc1
872	Gmnn (interacts with) Cdk2
999	Gmnn (interacts with) Cdt1
900	Gmnn (interacts with) Mcm10
934	Gmnn (interacts with) Mcm5
841	Gmnn (interacts with) Chek1
894	Gmnn (interacts with) Dtl
907	Gmnn (interacts with) Cdc45
942	Gmnn (interacts with) Mcm3
760	Mcm5 (interacts with) Dtl
962	Mcm5 (interacts with) Chek1
994	Mcm5 (interacts with) Mcmbp
999	Mcm5 (interacts with) Mcm3
792	Mcm5 (interacts with) Esco2
994	Mcm5 (interacts with) Mcm10
999	Mcm5 (interacts with) Cdt1
974	Mcm5 (interacts with) Cdk2
975	Mcm5 (interacts with) Cdca7
999	Mcm5 (interacts with) Cdc45
999	Mcm5 (interacts with) Cdc6
998	Mcm5 (interacts with) Orc1
934	Mcm5 (interacts with) Gmnn
953	Orc1 (interacts with) Cdk2
981	Orc1 (interacts with) Mcm10
972	Orc1 (interacts with) Chek1
862	Orc1 (interacts with) Dtl
793	Orc1 (interacts with) Ccne2
903	Orc1 (interacts with) Gmnn
998	Orc1 (interacts with) Mcm5
999	Orc1 (interacts with) Cdc6
995	Orc1 (interacts with) Cdc45
912	Cdc6 (interacts with) Cdca7
997	Cdc6 (interacts with) Cdc45
877	Cdc6 (interacts with) Cdkn1a
999	Cdc6 (interacts with) Mcm5
983	Cdc6 (interacts with) Gmnn
995	Cdc6 (interacts with) Ccne2
999	Cdc6 (interacts with) Orc1
777	Cdc6 (interacts with) Mcmbp
999	Cdc6 (interacts with) Mcm3
973	Cdc6 (interacts with) Dtl
988	Cdc6 (interacts with) Chek1
860	Cdc6 (interacts with) Esco2
798	Cdc6 (interacts with) Ticrr
907	Cdc6 (interacts with) Cdk4
999	Cdc6 (interacts with) Cdt1
992	Cdc6 (interacts with) Mcm10
999	Cdc6 (interacts with) Cdk2
762	Mtbp (interacts with) Cdc45
915	Mtbp (interacts with) Ticrr
999	Cdc45 (interacts with) Mcm3
789	Cdc45 (interacts with) Mcmbp
995	Cdc45 (interacts with) Chek1
902	Cdc45 (interacts with) Dtl
962	Cdc45 (interacts with) Cdk2
985	Cdc45 (interacts with) Cdt1
999	Cdc45 (interacts with) Mcm10
750	Cdc45 (interacts with) Cdk4
925	Cdc45 (interacts with) Ticrr
766	Cdc45 (interacts with) Esco2
907	Cdc45 (interacts with) Gmnn
999	Cdc45 (interacts with) Mcm5
995	Cdc45 (interacts with) Orc1
997	Cdc45 (interacts with) Cdc6
762	Cdc45 (interacts with) Mtbp

## Sheet: Figure 7
Fig. 7c										Fig. 7i
	Fluorescence Intensity											G1				S				G2
	γH2AX			pATM							Control	44	44.1	42.6	43.3	37.7	39.7	39.1	33.4	14.4	11.9	13.8	23.7
	Control	Cul4bcKO		Control	Cul4bcKO		Fig. 7e	% Tail DNA			Cul4bcKO	33.4	31.1	25.6	37.5	34.3	39.2	38.5	29.2	27.2	24.6	28.3	33.7
	1867	4416		125	405			Control	Cul4bcKO		Fig. 7j			Fig. 7k
	1312	3568		42	622			10.1897	5.40598			Re-replication			Apoptosis
	1633	3379		89	557			19.6779	4.79651			Control	Cul4bcKO		Control	Cul4bcKO
	2660	3246		75	674			55.7412	3.95814			0.4	5.18		24.4	49.9
	1822	4453		282	1195				7.84439			0.13	2.56		30.9	44.9
	2728	3701		531	980			11.3157	2.89433			2.53	1.66		24.96	33.54
	3292	2911		676	801			43.3904	11.1973			1.52	3.43		22.72	33.85
	2414			413				25.1761	10.6314			1.63	2.4		26.07	36.6
								31.0555	7.42586			1.69	7.36		23.98	38.3
								50.7326	4.58571
								5.06731	6.40034		Fig. 7l
								7.29142	11.0637				Control			Cul4bcKO
								34.998	11.7739			Day 0	50.7	46.8	53.7	48.3	52.6	46
								13.5432	3.85908			DMSO	78.9	73.4	75.5	19.5	24.6	23.8
								6.91301	10.1822			Rapamycin	47.1	47.6	45.5	51.5	51.8	53.5
								7.50144	3.85004			Nocodazole	48.1	49.5	51.4	52.1	49.1	45.4
								15.1339	12.8041
								14.3012	3.91355
								40.5805	5.45868
								7.83222	3.3565
								8.16885	43.0038
								32.6648	49.9333
								13.3475	3.31256
								6.6257	4.15883
								6.675	66.7043
								8.8527	12.3486
								10.6717	12.6939
								6.08455	35.3337
								4.42172	4.31057
								5.69862	1.56092
								41.9473	3.62495
								2.07485	4.88997
								9.3549	7.12908
								3.54666	14.0388
								11.5327	8.78493
								8.55625	36.0802
								10.084	2.73661
								4.73236	6.67474
								2.35255	7.35048
								8.23597	6.78024
								4.67074	11.4473
								12.3431	5.57233
								6.09478	35.2533
								3.03175	1.57539
								50.0708	3.55347
								21.9485	11.8985
								11.1276	7.92825
								3.35628	10.3236
								14.862	16.5827
								4.66003	13.0096
								10.3274	60.2495
								0.430318	0.365506
								14.2394	1.29345
								1.80542	8.23676
								2.10222	12.2017
								2.91936	1.70861
								3.31278	1.81645
								0.446442	5.54279
								2.1962	9.2705
								2.56883	2.93014
								1.35515	36.8542
								0.729211	1.70572
								2.08739	1.64721
								8.21043	3.21274
								0.737752	2.38952
								42.4834	4.41617
								0.609438	0.820265
								55.0155	3.01083
								3.03437	7.33055
								0.584287	18.9155
								6.35568	47.1814
								0.196493	13.8696
								2.12508	11.905
								6.23768	9.0047
								7.02204	9.1783
								5.3165	7.20815
								46.4805	5.26853
								10.1524	11.5488
								14.8782	47.7834
								9.31386	8.67501
								16.4686	37.2563
								14.0607	45.5371
								6.28518	4.69855
								4.3758	15.5772
								10.986	10.9547
								13.0266	2.88295
								49.1361	5.289
								3.73427	7.36112
								11.3123	12.3439
								18.6586	8.71316
									4.88235
								13.2573	4.28893
								7.60612	3.7867
								4.17437	18.6827
								8.38538	2.20899
								3.7191	6.15068
								1.21608	14.4577
								5.98344	32.417
								42.2638	3.63855
								3.46462	8.97341
								15.9603	9.49149
								3.70475	15.9637
								1.90011	15.373
								43.9039	18.6976
								6.02149	18.6976
								3.24877	12.7801
								2.2122	6.31444
								34.1741	9.7275
								3.25054	12.5183
								4.03956	10.7039
								10.0064	7.64312
								51.0827	14.0225
								5.44122	4.95911
								3.97569	2.49163
								8.56164	2.42546
								8.26	12.5042
								2.7423	12.4722
								3.0508	12.1389
								6.79617	54.1657
								1.0999	5.78521
								3.19482	12.1988
								2.99676	12.0559
									12.7896
									6.10116
								16.296	41.598
								5.54203	13.6693
								42.1309	43.9722
								1.94871	48.0013
								8.92066	10.7775
								7.2485	18.1377
								0.201588	15.8219
								1.84464	32.9282
								12.2713	8.33011
								16.1639	14.6006
								0.18214	10.4282
								14.928	14.1067
								0.494688	5.16616
								0.691404	10.7202
								1.25764	12.2768
								1.90833	14.7355
								1.31543	5.26622
								0.553936	10.5303
								4.65287	7.64851
								15.5553	6.27451
								0.998127	5.54906
								4.43285	5.69711
								1.33546	10.1664
								0.212642	17.6897
								0.627197	17.3205
								1.37971	9.47653
								0.492824	42.6679
								0.353019	14.1807
								9.12979	11.9449
								3.67905	14.6737
								9.56095	42.6987
								1.04447	14.8984
								0.72633	3.09554
								2.13853	27.7204
								0.274258	11.8317
								1.36493	8.42411
								0.333219	9.88528
								2.34059	10.02
								0.756799	14.1226
								9.64841	10.1635
								0.131069	10.9812
								0.33782	11.1507
								37.4056	18.2851
								44.8448	9.33523
								0.22337	7.55118
								0.228706	7.05203
								3.20122	17.005
								0.373203	5.52413
								0.287411	3.55101
								8.23264	6.43523
								0.386035	9.91059
								0	9.36806
								10.9527	69.7484
								1.74739	10.7372
								1.28335	19.2818
								0.323579	37.1425
								0.329605	7.40158
								2.20163	17.0055
								2.57548	8.4157
								7.29195	7.37874
								1.7707	10.377
								21.8199	9.23693
								3.38321	9.50282
								2.39399	10.1542
								1.41443	13.4572
								3.61888	18.6374
								2.37594	61.2028
								3.74509	12.7559
								6.77104	20.5408
								10.0411	12.572
								7.36524	8.74703
								5.44733	13.2523
								5.26706	1.3759
								7.38994	6.84192
								2.49293	2.36721
								1.80942	5.11792
								4.87542	39.691
								3.05803	1.43344
								4.00988	2.72194
								8.01094	52.3535
								2.00853	5.51559
								3.58691	4.13465
								1.54755	15.7673
								6.57452	7.19034
								4.68575	9.40659
								5.05739	43.8368
								2.32185	38.3682
								3.01511	66.6573
								2.1586	44.8739
								2.10228	4.03279
								1.5627	5.77917
								2.64069	8.47458
								5.52849	1.20364
								5.64038	1.04781
								3.6539	9.65277
								6.26088	8.27661
								12.2331	13.2459
								8.11764	7.41524
								2.38182	4.12816
								1.01928	1.06458
								8.2904	4.14079
								1.84051	7.56231
								4.4052	10.766
								72.0462	4.54739
								12.3447	45.8382
									57.4873
								0.553739	8.82968
								14.1876	7.45288
								1.937	0.943856
								1.2011	9.39003
								3.84466	3.43007
								3.68351	41.3322
								1.42698	10.5438
								1.29525	2.79802
								4.80384	1.38107
								1.74141	11.7521
								2.67294	6.1354
								10.2417	1.42855
								12.0611	5.08409
								2.29828	6.68448
								10.8346	2.16822
								11.0325	2.04221
								6.52155	2.75925
								0.177613	12.9338
								10.1542	32.4009
								1.30536	28.3293
								23.4779	23.0691
								3.95518	22.6669
								10.96	32.2279
								3.72505	17.7265
								11.9265	3.71097
								8.8365	3.77232
								0.292489	3.99044
								0.531035	1.73988
								23.6512	4.2683
								0.458348	2.8111
								12.1041	2.34873
								1.69881	22.0519
								13.6497	5.7281
								12.8068	4.91568
								2.85583	3.24122
								1.59954	7.13538
								17.5705	8.27233
								1.47435	4.34689
								1.05709	10.8568
								18.792	14.5498
								0.48029	27.0213
								1.61374	2.80051
								1.30948	2.05396
								5.15159	9.00599
								12.3649	2.15117
								6.57213	3.7693
								0.740905	21.1767
								0.643344	2.6063
								1.06938	2.89412
								8.92821	0.84567
								1.02884	0.067504
								0.301103	1.59296
								0.925932	42.422
								0.605549	1.04631
								1.0442	12.0818
								2.11009	35.7864
								0.763177	14.8194
								1.21724	4.58256
								0.922603	18.8607
								1.00345	6.71141
								11.6887	8.83025
								1.78436	4.62021
								11.7147	15.3548
								8.43209	12.2613
								7.35554	5.11532
								10.3703	15.6043
								6.56946	2.51423
								11.8467	16.8963
								49.4039	15.5092
								9.168	3.18419
								5.63821	28.7797
								2.47245	14.3801
								8.1807	7.83229
								3.66386	3.48043
								10.9899	6.57259
								3.40109	8.35852
								4.08359	7.90523
								1.66814	5.4735
								8.7232	15.2316
								7.32752	21.7
								7.17527	16.3792
								3.92488	26.9879
								4.64119	8.1968
								0.361692	28.4702
								0.302021	48.3947
								5.17867	5.50898
								5.60425	41.341
								10.5478	1.40796
								9.83001	4.65758
								0.390908	11.8678
								1.38823	4.55714
								1.41664	1.83455
								1.02269	42.6628
								3.31222	1.37558
								11.241	4.37283
								1.5628	8.43446
								9.87654	4.77636
								26.9197	3.45748
								11.2063	11.0138
								0.808632	6.06403
								13.9295	9.53303
								3.00278	5.76991
								0.349057	10.7368
								23.8713	60.5572
								1.55171	6.83822
								8.14867	8.4526
								3.41938	5.25981
								0.868341	7.48673
								0.259733	17.4322
								1.35309	10.2399
								1.25632	7.1165
								8.09778	4.21168
								6.09351	1.81224
								10.5379	6.3219
								14.486	18.644
								9.5884	5.45318
								0.371869	13.1897
								12.1674	38.3281
								5.31145	7.64075
								6.01534	6.1527
								1.79891	2.72897
								10.414	9.93048
								0.526155	6.54422
								4.47281	3.68654
								15.0014	8.56671
								8.11531	6.87608
								9.19024	5.4692
								7.90839	6.375
								7.21281	4.62287
								4.48773	5.84752
								8.96916	5.41711
								9.9024	7.28529
								4.08125	4.78677
								0.739358	4.18918
								5.49922	1.13847
								8.69846	4.01488
								12.7548	1.25231
								8.08227	2.66855
								3.75567	43.5839
								6.18471	6.6165
								6.44331	5.37216
								0.48317	7.12443
								56.9041	5.17559
								6.87051	6.23239
								6.17843	45.2485
								11.5253	52.086
								5.00481	12.2852
								43.2588	54.4144
									43.7106
									13.0481
									8.22238
									2.89594
									7.4219
									5.26273
									2.68107
									7.93631
									11.6076
									6.18798
									8.35816
									5.17999
									2.86407
									3.09933
									6.82163
									3.52858
									2.88323
									7.35672
									13.1406
									3.21517
									6.50784
									4.52204
									3.18912
									4.82369
									4.58561
									3.84104
									4.94571
									4.24476
									5.24709
									11.2419
									11.9186
									2.30504
									11.1467
									13.4126
									8.65295
									4.27112
									7.32358
									1.34591
									65.0048
									10.5305
									9.30503
									44.3618
									5.18595
									4.96523
									4.07907
									8.58226
									3.71219
									0.135969
									5.74554
									43.5009
									4.21296
									5.55372
									0.814926
									6.58047
									0.176781
									0.802567
									6.63277
									7.70925
									3.14166
									4.66155
									10.2543
									9.91029
									6.07363
									6.35996
									1.06958
									8.13296
									3.59571
									0.540511
									2.35738
									0.861665
									5.1541
									8.3021
									6.40364
									10.9455
									9.50722
									13.5432
									5.13203
									43.7826
									1.53763
									3.20104
									7.21514
									12.0893
									1.47229
									11.5355
									2.54311
									5.91618
									11.0836
									16.1929
									14.49
									6.09796
									4.23535
									7.54644
									8.21814
									7.40194
									9.0224
									17.163
									5.186
									9.35067
									3.54234
									9.41121
									13.6205
									1.22716
									3.70625
									2.46242
									3.82297
									13.0979
									14.3922
									5.78015
									6.23229
									3.42899
									12.2844
									2.98217
									1.82339
									1.09744
									2.66346
									6.05914
									3.51927
									1.35587
									3.06068
									6.40734
									7.6046
									3.84413
									1.65568
									1.71927
									6.35258
									34.7058
									1.83617
									10.0916
									7.98976
									4.55641
									45.0743
									2.59077
									9.83862
									8.42229
									11.4104
									7.91249
									10.6072
									8.66763
									32.3046
									3.99344
									5.70889
									9.58697
									14.6521
									6.07266
									3.14365
									62.5007
									5.38758
									6.29419
									2.73495
									12.1936
									2.28453
									62.1953
									5.54611
									5.64657
									6.16482
									10.6471
									37.6754
									44.3237
									9.56308
									8.83604
									5.76107

## Sheet: Figure 7a
	Fig. 7a

## Sheet: Figure 7f
	Fig. 7f

## Sheet: Figure 7g
	Fig. 7g

[truncated: 10 more sheets: Figure 7h, Supplementary Fig.1, Supplementary Fig.2, Supplementary Fig. 3, Supplementary Fig. 4, Supplementary Fig. 5, Supplementary Fig. 6, Supplementary Fig. 7, Supplementary Fig. 8, Supplementary Fig. 9]
